# Supplementary material for: The MMP-2 histone H3 N-terminal tail protease is selectively targeted to the transcription start sites of active genes
Source: Epigenetics Chromatin. 2023 May 10;16:16. doi: 10.1186/s13072-023-00491-w (PMC10170761; doi:10.1186/s13072-023-00491-w)
Supplement: Supplementary file 9 — Additional file 9: Table S1. Genes downregulated across all 3 stages of U2OS cell growth. Table S2. Genes upregulated across all 3 stages of U2OS cell growth. Table S3. ProMMP2-3xHA bound transcription start sites. Table S4. Genes with narrow ProMMP2-3xHA peaks at the transcription start site. Table S5. Genes with broad ProMMP2-3xHA regions going into the gene body. Table S6. Antibodies and their dilutions/concentrations. Table S7. RT-qPCR Primers. Table S8. ChIP-qPCR Primers. Table S9. Publicly available genomic datasets downloaded for analysis. [file 13072_2023_491_MOESM9_ESM.xlsx]

## Sheet: Table S1
Table S1: Genes downregulated across all 3 stages of U2OS cell growth
Gene	averageLog2FC	averagepadj
MMP2	-2.41648	6.24839e-203
LPCAT2	-1.63837	0.00468032
C10orf11	-1.62249	1.11034e-06
COL3A1	-1.50928	6.69739e-36
ST8SIA1	-1.43835	9.41779e-05
LINC01029	-1.39548	0.000933308
CCL26	-1.37613	5.41072e-07
F2RL2	-1.27335	9.76955e-42
EFNA2	-1.23161	1.9331e-10
ACKR3	-1.22962	2.69128e-15
NOV	-1.08925	0.0011265
ZNF718	-1.05967	0.00978446
PFDN1	-1.00622	2.63277e-26
SOX2	-0.964644	0.00394224
A2M	-0.951162	1.51733e-07
ZNF503	-0.923277	1.11381e-05
PCDHB10	-0.909344	7.68308e-05
PCDHB18	-0.883435	0.018437
PODNL1	-0.880947	8.9803e-11
PLEKHG1	-0.858579	5.76838e-08
COLEC12	-0.843618	0.00241216
VEGFC	-0.814177	0.000201762
WSB2	-0.812335	1.3574e-36
SNAP23	-0.811636	3.26345e-08
PCDHB16	-0.789911	0.000982967
ABCG1	-0.788406	8.74252e-06
ZNF300	-0.786549	0.00560933
SOX18	-0.78642	0.0083929
PTCH1	-0.780502	2.8217e-29
ZNF793	-0.778196	0.00455318
CTD-3018O17.3	-0.777415	0.0152883
NFIA	-0.774084	3.82635e-10
PCDHB2	-0.759865	0.000849953
DRD1	-0.750923	0.00165786
PCDHB13	-0.750781	0.00764264
PHB	-0.748864	4.12611e-27
TRIM6	-0.741868	1.67922e-07
COQ9	-0.730141	2.50014e-15
CELF2	-0.729467	0.0127549
RFC5	-0.729107	1.05142e-18
HMGN5	-0.713223	3.68206e-08
TMCC2	-0.712323	1.0119e-06
PHLDA1	-0.711634	8.96615e-05
GAS1	-0.708686	0.00123789
PCDHB12	-0.690415	0.0113593
SFRP1	-0.683895	1.0406e-08
H6PD	-0.674127	1.77921e-05
FBN2	-0.672044	0.000312515
CSF1	-0.670328	3.19497e-06
NOTUM	-0.669173	0.00134772
PCDH17	-0.653259	0.00518114
NF1P8	-0.646346	0.00200965
ZNF528	-0.644111	1.60566e-06
TMEM158	-0.642934	0.00679101
SEMA3E	-0.636281	1.69138e-06
C1S	-0.635376	0.00224831
CCNG2	-0.632992	6.73273e-18
CNTFR	-0.630743	0.00246478
PCDHB8	-0.624961	0.00349732
SV2A	-0.619281	1.07674e-11
GS1-179L18.1	-0.616043	0.00985735
PRR16	-0.615328	0.000184127
ZNF585A	-0.610701	0.0195501
ZNF268	-0.610013	3.59636e-05
OLFML2A	-0.605823	0.0109845
TRIB2	-0.602232	0.00199177
MAP2K4	-0.599134	6.74157e-08
HMGB2	-0.591084	1.72131e-28
KCNA1	-0.590351	0.00328568
TSHZ2	-0.589809	0.00179587
TP53INP1	-0.589583	0.0014496
HOXB13	-0.588186	0.0114229
DMRTA1	-0.585948	0.00726974
TM2D3	-0.585781	1.13216e-09
PALM3	-0.58301	0.00170845
IL1R1	-0.582117	0.00451531
PLEKHB2	-0.572887	3.31197e-23
TUBB4A	-0.569568	0.000558578
VGLL2	-0.566074	0.0151267
HIP1	-0.562437	5.23992e-15
MED4	-0.556713	0.000293645
CNTNAP1	-0.555903	0.000623162
NTN4	-0.552235	0.000113008
LYPD6	-0.546084	0.00122391
RGMA	-0.544866	2.72694e-05
CTDSP2	-0.537174	5.5022e-21
MAPKBP1	-0.536228	0.00255225
SRPK2	-0.528395	3.33703e-08
LBH	-0.526227	5.43501e-06
GORASP1	-0.524293	8.77544e-12
NSL1	-0.522683	4.29352e-09
ANO5	-0.517073	0.0040813
BTBD10	-0.515974	0.000783561
RPS6KA4	-0.514324	1.33156e-14
TPPP	-0.51168	0.000580608
ABCB4	-0.511442	0.0248514
MRPS2	-0.508724	1.81369e-06
IGF2	-0.507829	0.000147797
BCL6	-0.502794	0.00510918
GLI1	-0.502396	9.60496e-05
M6PR	-0.500376	3.00967e-13
AFG3L1P	-0.499572	0.0105286
ATP9A	-0.495987	1.04181e-08
DNAJB12	-0.493253	3.72067e-11
MN1	-0.492544	6.64321e-05
CLDN1	-0.492524	0.0157564
EFCAB14	-0.4924	7.63049e-12
HKR1	-0.489984	9.36754e-05
MTA2	-0.48649	4.46246e-15
ZNF480	-0.486387	0.000827576
S1PR5	-0.483845	0.00635802
KDM5B	-0.482626	1.274e-10
LIMS2	-0.480155	0.0104799
RAB31	-0.478616	6.08954e-08
TMEM59L	-0.473609	0.00652301
KLHL2	-0.469077	0.00281617
C1D	-0.468917	0.000324698
CLASP2	-0.468401	9.10251e-08
RCBTB1	-0.468349	5.63282e-07
HMOX1	-0.466104	0.0101917
CLEC2B	-0.463675	0.00161342
TRIM16L	-0.463357	0.00219382
OTUB2	-0.462952	0.00756311
TOB1	-0.460175	4.28779e-05
GJA1	-0.457559	4.65241e-08
KLF12	-0.454069	5.96016e-05
BCL3	-0.451502	0.000735896
MRPS14	-0.449902	0.000241988
SEMA3A	-0.449321	0.00482259
PBX1	-0.448274	0.000176262
KIF5C	-0.446378	0.000406293
ETV1	-0.445917	0.0351082
HDAC8	-0.443338	0.000625809
SLC35B2	-0.442953	2.29193e-05
CCND1	-0.438562	0.00157754
ATF7IP	-0.436074	0.00023424
AKT3	-0.434597	0.00608423
RSU1	-0.433938	0.00124527
CASP7	-0.432564	6.46327e-05
TRPS1	-0.431528	0.0003588
LGR4	-0.427873	0.00739938
ABRACL	-0.426969	0.00769522
COL5A2	-0.426113	0.00806362
SLMO2	-0.424209	0.000201035
DCAF12L1	-0.423045	0.000574113
TRIM22	-0.418484	0.00150917
PNRC1	-0.413034	0.00278641
PTN	-0.411931	0.00215883
EXOC5	-0.410783	0.00203198
MCF2L	-0.410426	0.000146618
SMAP2	-0.408827	0.000245009
FGD5-AS1	-0.407504	7.03659e-09
SHC2	-0.405594	0.00649982
CNKSR3	-0.404608	0.013743
DAG1	-0.40456	3.58114e-05
CCDC117	-0.404199	5.54203e-07
PSEN2	-0.402125	0.0107383
HR	-0.400257	0.00216992
TBL1XR1	-0.400092	1.10911e-09
SPG20	-0.396573	1.28876e-05
YWHAZ	-0.395431	1.15282e-07
F2R	-0.394217	0.000287878
SALL1	-0.393809	0.00249756
RND3	-0.391145	0.00531852
ARRDC3	-0.390138	0.000791055
PTPN13	-0.388705	0.00159041
SEMA3C	-0.38772	3.06329e-07
REEP4	-0.387425	0.0024369
OSBPL5	-0.386653	0.0011414
RNF41	-0.385779	2.24709e-05
CASP6	-0.385642	0.011296
CHST3	-0.384765	2.19198e-06
RARG	-0.384185	4.21532e-05
SRRM3	-0.383643	0.0116391
GLTP	-0.382758	0.000379876
SLC2A12	-0.382492	0.00781773
SESTD1	-0.381929	0.00567961
PLCB1	-0.381554	0.0173224
ZSCAN18	-0.380996	0.00819403
LIMK1	-0.379942	2.46755e-06
PLOD2	-0.37881	5.73754e-09
SGCB	-0.377888	3.75239e-06
ATF7	-0.376548	0.00704905
EVC	-0.376227	0.0124849
EDIL3	-0.372802	0.000224358
STXBP3	-0.372527	0.0002509
BBC3	-0.370458	0.0177285
TALDO1	-0.369977	2.45449e-06
TRIM13	-0.368244	0.00290145
HIST2H2BE	-0.366566	0.00618882
TSPAN13	-0.365153	0.0112065
NFATC1	-0.364456	0.00025392
MAP4K4	-0.361864	1.10055e-10
NARG2	-0.361667	0.000856654
MYBL2	-0.36152	7.47871e-08
TAF13	-0.360038	0.0121571
KAL1	-0.357215	0.00252301
FST	-0.357017	0.000279579
ZBTB4	-0.35674	0.00886117
CUEDC1	-0.355945	1.00298e-07
GPN3	-0.355244	0.0141941
B4GALNT4	-0.351417	0.0093216
HIST1H1C	-0.35029	7.39676e-07
SLC4A7	-0.348434	5.72617e-05
H1F0	-0.347803	2.34837e-09
NID1	-0.34713	2.32406e-05
FAM133B	-0.346542	0.00728145
SERTAD2	-0.346151	1.61732e-08
MEIS1	-0.345623	0.00974426
APOBEC3B	-0.345025	1.43089e-05
CAMKK2	-0.342257	0.0005781
LRRC8A	-0.340864	0.000538448
CHD3	-0.337542	2.64201e-06
SEC61A2	-0.33606	0.0124754
TRERF1	-0.335839	0.0125079
TBC1D4	-0.335141	0.000186312
SYPL1	-0.334427	1.20411e-05
TSC22D1	-0.329298	0.000815882
CCDC3	-0.327829	0.000724462
NUPL1	-0.326985	0.000572666
LINC00667	-0.326735	0.000546798
CYFIP2	-0.326316	5.44411e-05
FXR1	-0.32611	2.366e-07
SUMO3	-0.325945	5.01572e-12
NPR2	-0.325533	0.0109311
PHF21A	-0.32202	0.00426248
RRM2	-0.321154	8.7611e-08
TPM4	-0.319684	5.09726e-06
PTPN12	-0.318663	0.0104325
EPN2	-0.317714	0.011625
FAM117B	-0.317335	0.0243304
HS6ST1	-0.317094	0.000369443
LRRC49	-0.316956	0.00359559
TBP	-0.314358	0.00911843
ZFP41	-0.314247	0.0120755
RRP1B	-0.314219	0.00014758
SOCS3	-0.313736	0.000590921
MSI2	-0.312105	2.62195e-05
AVL9	-0.311323	0.0120364
MAP1A	-0.311009	2.11335e-05
MGEA5	-0.310604	0.000187992
MEX3B	-0.307598	0.000915142
HSPA1A	-0.307423	8.27898e-05
HERC2P3	-0.306884	0.00650201
TLE2	-0.306747	0.00994583
CPE	-0.306482	0.00541657
TMX1	-0.306232	0.000177161
CDKN1B	-0.3062	7.85362e-05
SUDS3	-0.305833	0.0127071
ZNF71	-0.304734	0.0131336
TNIK	-0.303418	0.00221919
HSPA1B	-0.302733	0.000499813
ARSJ	-0.302106	0.00304665
CERK	-0.299337	0.000568683
PPP6R3	-0.297865	0.00143828
EXT1	-0.297322	0.00260912
SH3BGRL	-0.296163	0.00301571
NDUFAF3	-0.295989	0.016408
MGME1	-0.295889	0.00299568
SMG7	-0.295789	0.00100547
FOXP1	-0.295736	0.00137259
OSBPL10	-0.293186	1.68211e-05
RNF4	-0.292217	5.034e-05
GIPC1	-0.291341	0.00134863
ASCC1	-0.290576	0.00944526
TIA1	-0.289893	9.53001e-05
NOLC1	-0.289813	0.000122658
B4GALT5	-0.289651	1.48461e-05
UBE2J1	-0.289302	0.00623261
KLF16	-0.287974	0.0114785
MINPP1	-0.287463	0.00935876
PIAS3	-0.284638	0.000770197
ALDH7A1	-0.284161	1.13851e-05
MEX3A	-0.283507	0.000922179
HOXC13	-0.28281	0.0180702
TNFAIP2	-0.278834	0.0196957
BRK1	-0.278434	0.000162988
TMEM246	-0.27662	0.0172893
HMGB1	-0.275908	2.55834e-06
LHPP	-0.27559	0.0110098
ZNF331	-0.274726	0.0170283
MYH9	-0.274213	0.000261969
SOX13	-0.274068	0.0111515
CADM4	-0.273033	0.00957185
NEFL	-0.27218	0.00191603
ST13	-0.270687	1.90767e-06
ZFAND3	-0.270286	0.000805406
SLAIN2	-0.266509	0.00764636
YEATS2	-0.266211	0.00107364
ATP5SL	-0.266003	0.00439347
ASH2L	-0.265967	0.0043712
ADAM17	-0.262946	0.0156219
SRPR	-0.261535	0.00123537
DUSP1	-0.260758	0.00328091
LMAN2L	-0.259124	0.00768311
ASF1B	-0.257716	0.011505
44807	-0.256405	0.00238345
LRIG3	-0.255807	0.00051321
MCM3	-0.255297	5.56702e-05
MBNL2	-0.255021	0.00836795
EIF4A2	-0.253867	0.000685879
LAMP2	-0.250701	0.000291454
CDKN1A	-0.250626	0.00365454
MAN1A1	-0.249773	0.000117706
MARCKSL1	-0.249182	0.000964537
TMSB4X	-0.248868	0.000283358
IRS1	-0.24866	0.00177854
GALC	-0.248173	0.00633505
TRABD	-0.2461	0.00783537
PTPRG	-0.246026	0.00398775
PDAP1	-0.244191	0.00324501
MAPRE1	-0.243498	0.000655051
RB1	-0.24161	0.0158653
CCNE1	-0.240938	0.00564552
GSR	-0.240205	0.00105773
FOXRED2	-0.238312	0.00245053
RALBP1	-0.236283	2.85009e-05
LPCAT1	-0.235853	0.00775916
ITGA6	-0.235218	0.000392023
RAD23B	-0.233545	0.000372537
TCF12	-0.233011	0.0126885
SGCE	-0.231611	0.00498412
FAM98A	-0.231463	0.00169994
OSMR	-0.230106	0.000130777
FOXJ2	-0.224641	0.00825736
XPC	-0.224421	0.0181058
JADE3	-0.2224	0.0325216
IGFBP4	-0.221066	0.00436114
LMO7	-0.220852	0.00822592
DCTN1	-0.219852	0.000688593
HSP90AB1	-0.218537	5.82611e-06
ATP8B2	-0.214758	0.00284884
SURF4	-0.213724	0.00259608
SLC12A7	-0.212638	1.52136e-13
KIF1C	-0.212612	0.00431563
MAPKAPK2	-0.211311	0.000523535
EHMT1	-0.211153	0.00752625
PCOLCE	-0.209709	0.0235704
ANP32E	-0.20772	0.00461207
ACAA2	-0.206117	0.0182431
ARF3	-0.206	0.00249259
HSD17B4	-0.199893	0.0109996
FSTL1	-0.199108	0.00243312
GOLGA7	-0.197466	0.0183512
CAPN2	-0.196868	0.0089177
G6PD	-0.196687	0.00129461
TMCO3	-0.195641	0.0118332
SSFA2	-0.193392	0.00364814
MAP7D1	-0.192134	0.00164963
TULP3	-0.180935	0.0147093
TNS3	-0.177084	0.0116516
RPL26	-0.177013	0.0199013
CSNK1E	-0.176559	0.00524391
GNL1	-0.176478	0.0120934
BMPR1A	-0.175696	0.0353364
NAA40	-0.167603	0.0247461
CDK16	-0.165961	0.0164421
EML4	-0.164186	0.0233817
MAFG	-0.163321	0.0229211
BCL2L1	-0.158456	0.0158494
CEBPD	-0.157306	0.0153636
DYNLL2	-0.15102	0.017228
SHISA5	-0.149664	0.0231724
LMCD1	-0.144063	0.000130571
MMP14	-0.13891	0.00220103
SOX9	-0.131661	0.00137329
NRP1	-0.126974	7.96072e-05
TUBA1A	-0.120513	6.75061e-05
TGFB2	-0.117517	0.00459539
STARD13	-0.110982	0.0148318
THRA	-0.0933894	0.00293707
SYNE2	-0.0897058	0.000753194
LIMS1	-0.0873925	0.00358556
NARF	-0.0871641	0.00455588
PIK3R2	-0.0792749	0.0191404
GPC1	-0.0777116	7.76672e-07
TRAM2	-0.0759104	0.00405439
ACTG1	-0.066169	0.00261689
EFHC1	-0.0618224	0.0225105
PLEC	-0.0614504	0.000506689
PLCD1	-0.0568567	0.0184106
GPC6	-0.0549602	0.00471156
ZYX	-0.0494676	0.00578898
DDR2	-0.0239065	0.000611698
ARMCX2	-0.0190277	0.0200485
PRKCA	-0.00258778	0.000874092

## Sheet: Table S2
Table S2: Genes upregulated across all 3 stages of U2OS cell growth
Gene	averageLog2FC	averagepadj
CCDC80	0.0157807	2.16433e-05
CSDC2	0.0174299	0.0106145
STC1	0.024516	0.0061289
FOXK1	0.0504512	0.00328247
UQCRH	0.0518967	0.0179983
PHF14	0.056053	0.0014268
EIF3B	0.0608294	0.00896081
PHLDB2	0.0618518	0.0152926
DFNA5	0.0621361	0.00291965
COX19	0.0627	0.0296273
ALCAM	0.0665829	0.00641268
NOG	0.0781533	0.000189774
C20orf27	0.0796706	0.00536738
ZNF595	0.0860018	0.0182883
MPP6	0.0911892	0.00256506
PLAC8	0.0919676	0.000154553
NR0B1	0.0945302	0.0318791
LFNG	0.0973058	2.19334e-05
COTL1	0.0983769	0.00140427
MAP1B	0.0986124	0.0175099
SLC25A10	0.10182	0.0138887
TENM2	0.107004	0.0141925
RHOB	0.114357	0.0011492
FAT3	0.139498	0.00461147
NPLOC4	0.144352	0.020436
SDK1	0.145442	0.000343505
HPS4	0.145614	0.000212871
GID8	0.149206	0.0390208
ATP1A1	0.153361	0.012957
PABPC4	0.155701	0.0136614
YKT6	0.156367	0.0179485
OSBP	0.160232	0.0168957
PHF19	0.162043	0.0205371
VOPP1	0.163622	0.0131097
ELOVL5	0.164008	0.0110609
LASP1	0.16501	0.015981
YTHDF1	0.167169	0.0143048
EMP1	0.173239	0.00276908
MFN2	0.174196	0.00806597
AKT2	0.174287	0.00834236
DIAPH1	0.176073	0.00797734
MMS19	0.177502	0.0179675
SLC35A4	0.178137	0.00531632
GPN2	0.183689	0.0353579
FASN	0.189865	0.00379991
UNG	0.191103	0.0139597
BOK	0.192696	0.0133139
ACLY	0.195255	0.000288525
ENTPD4	0.195959	0.00405057
GSTK1	0.196305	0.0337329
FKBP1A	0.198242	0.00528736
TNFAIP1	0.198833	0.0136496
TBC1D13	0.205159	0.0142542
TRPC4AP	0.207999	0.00160728
ALG8	0.208156	0.0118556
NOL6	0.209605	0.00260921
RNF38	0.211896	0.0131971
CREG1	0.214756	0.0167602
STK10	0.218299	0.0120565
SLC52A2	0.218311	0.0191925
ADIPOR2	0.218526	0.00324848
NCOA4	0.220697	0.0130303
PCYT2	0.221038	0.0194157
ITGB5	0.221433	0.000142344
DCTN5	0.221617	0.0151136
HN1L	0.222008	0.000272602
KIFC3	0.224025	0.00782021
LINC00452	0.224329	0.000526323
MAFK	0.226611	0.0160323
ALDH9A1	0.22673	0.014815
AP2B1	0.226975	0.000230325
ALDH18A1	0.227868	0.00417434
DUSP14	0.228156	0.0171055
C1QL1	0.228715	0.0049694
GGA3	0.228734	0.0128627
PITHD1	0.23173	0.0306404
CASP2	0.233783	0.00718209
EXT2	0.237771	0.00551458
TMBIM6	0.238733	3.66705e-06
SAR1B	0.239779	0.00986102
SSBP1	0.239971	0.0104091
PSME3	0.242422	3.18102e-06
RASGRF1	0.242647	0.00582595
AKAP1	0.244717	0.0014955
DHCR24	0.246781	0.000668618
DAP	0.248304	0.000232175
CYBRD1	0.248799	0.00903045
KRT75	0.249147	3.55348e-05
TRIM41	0.249502	0.00975816
CRCP	0.250924	0.0143173
SLC3A2	0.251812	0.0109743
SHMT2	0.252121	0.00226213
PFKP	0.253146	0.00237142
FURIN	0.25353	0.00115504
ATL3	0.254571	0.01367
MED21	0.256679	0.0129829
ACACA	0.257365	7.76019e-05
CYB561	0.258599	0.000968552
ELOVL1	0.258663	0.000362359
EPHB2	0.258958	0.00115967
HMGCR	0.260125	0.0166474
AXL	0.261209	2.00081e-06
DDA1	0.263674	0.00394743
NUPR1	0.26451	0.00164334
TOMM34	0.264713	0.000162313
THBS1	0.265528	0.00626209
CSTB	0.267238	0.000251419
PRPF8	0.26845	1.18204e-07
REEP5	0.268891	0.000925015
SPARC	0.268984	3.18113e-05
FDFT1	0.269247	2.96436e-05
DCAF4	0.270335	0.0123685
PPP1R13L	0.271094	0.00162644
GALNT14	0.271669	0.00866969
PEA15	0.275491	5.43205e-05
LMBR1	0.2766	0.00168348
ICOSLG	0.278245	0.00183553
EIF4EBP1	0.279303	0.00851403
MRPS6	0.280005	0.00646744
NOMO2	0.281859	0.0184866
LITAF	0.282772	5.66741e-05
LRRC59	0.286631	5.48024e-08
C19orf10	0.2896	0.00344729
FXYD5	0.2905	2.34582e-05
SYNGR2	0.292237	0.000895099
CLPTM1L	0.292627	1.44915e-06
MGLL	0.293581	0.00285923
MVD	0.294839	0.0039454
ITPR3	0.296699	0.000139736
CLIP4	0.297376	0.00027209
SOWAHC	0.298717	0.00252273
STEAP3	0.304205	0.000228495
SLC20A1	0.305596	0.000393173
CCND2	0.309359	6.50748e-09
CLTCL1	0.313635	0.0116017
ZNF114	0.313918	0.0016936
KIAA1671	0.314537	0.00183214
MISP	0.316385	0.0249047
BTRC	0.318101	0.0010315
PRNP	0.319208	0.0119042
OCIAD2	0.320662	0.000281472
GAN	0.321181	0.00880133
VGF	0.321363	0.010203
GPR56	0.326982	0.008097
BAI1	0.327209	0.000243396
EGFR	0.32763	0.0074523
PGM1	0.328247	5.34055e-05
SLC7A11	0.334099	8.86254e-11
AFAP1L1	0.334469	0.00384497
TSPO	0.337624	0.00181002
NLE1	0.341798	0.0106525
DNMBP	0.34645	0.000381231
TXNRD2	0.347883	7.65294e-05
COL6A3	0.352455	0.0100463
SRPRB	0.352572	7.88673e-05
PCSK1N	0.354645	0.000281147
RHBDF2	0.354659	0.000655325
MYLK	0.355782	4.4063e-05
TLR6	0.356652	0.00835303
QSOX1	0.363249	5.70238e-11
PKP2	0.365802	0.00823804
CLTB	0.367307	0.000357225
MYEOV	0.369401	2.26797e-07
KRT81	0.371096	0.000328893
EHD4	0.3728	5.82704e-07
KIAA1549	0.373562	0.00252029
MYC	0.375342	0.00171705
KIF1A	0.377992	0.00297207
PTPRN	0.379992	0.00158022
SFN	0.380792	2.36851e-08
HSD17B7	0.38146	0.00596962
ENDOD1	0.384654	0.00169646
CACNA2D4	0.394789	0.01041
MSMO1	0.395363	0.0127097
CHMP4C	0.396887	0.021222
CREB3L1	0.399071	0.00743076
BLCAP	0.400225	2.28677e-05
SLC7A5	0.401683	1.99119e-05
LSM11	0.401999	0.0139824
SMAGP	0.404479	0.00280748
CDH4	0.405651	3.68657e-05
LAMC2	0.412054	0.00135511
PLAGL1	0.413933	0.000164853
PLEK2	0.415006	0.00133119
CATSPER1	0.415271	0.00299436
INSIG1	0.421831	0.00692092
SPAG1	0.423094	0.000839078
HBEGF	0.425266	0.0072166
SLC16A3	0.426481	0.0188623
DHCR7	0.438524	0.000316824
SERPINA1	0.44468	1.18856e-11
RSPO4	0.445563	0.000778631
VGLL3	0.452747	0.00190424
EPDR1	0.453623	1.33232e-07
MYO1D	0.469328	0.000385586
C6orf15	0.473376	0.0202148
COL8A1	0.479944	3.04638e-08
CPA4	0.480042	1.46518e-06
C4orf32	0.48407	0.00172701
FGD4	0.484958	0.00269467
SH2B3	0.49182	0.000439545
RP11-420A23.1	0.499103	0.00639463
CA2	0.510172	0.00600919
KIAA1161	0.516252	4.0945e-05
SEMA3G	0.526383	0.0170208
SLC39A11	0.532575	0.00061361
ITGA2	0.534789	1.13345e-05
PPAPDC1A	0.535841	0.000128501
RP11-10A14.5	0.53976	0.0114653
DYSF	0.540452	3.19586e-06
GFOD1	0.542724	0.0101305
ABLIM3	0.553532	8.98147e-06
CYTL1	0.558128	1.62971e-06
DOCK2	0.571697	0.00298408
CTGF	0.574081	1.68396e-13
RGS7	0.579519	0.0116099
SRPX	0.581372	0.000975944
SEMA7A	0.587364	6.02881e-09
PRKACB	0.592865	3.69949e-05
CALB2	0.599569	7.73889e-05
FGF1	0.612463	0.0138064
EML1	0.618353	0.0133116
FLG	0.618449	0.00542806
KLK6	0.624115	1.62868e-08
SYTL3	0.631097	5.58177e-06
CTD-2091N23.1	0.632722	0.0209832
INHBA	0.634094	2.13739e-11
CLDN4	0.645411	1.85412e-08
HSF2BP	0.650577	0.00172736
VDR	0.665246	7.72198e-14
SERINC2	0.666662	6.15624e-07
RP11-527H14.3	0.668795	0.00505536
SHISA9	0.668899	0.000183078
TGM2	0.689313	2.64104e-22
CDK15	0.694942	0.00186474
CASC8	0.696375	0.00801287
GJB3	0.696592	0.0069198
TGFBI	0.705345	9.52571e-19
GPR87	0.716338	0.00225058
MGC4294	0.725579	3.98832e-05
PLXNA4	0.728841	0.00696169
MAP7	0.729529	0.0178812
TMEM184A	0.742178	0.0023324
WNT7B	0.748073	0.0133585
C8orf46	0.779503	0.0119453
EXPH5	0.803606	1.26029e-08
NRG1	0.811415	0.0115113
LINC00601	0.833349	0.00432857
CYP1A1	0.855145	0.0199154
KIAA1324	0.865129	0.00815527
ALOXE3	0.882959	0.00973204
CD22	0.883406	0.00134551
PTPN7	0.898695	0.00751519
GPR132	0.902942	1.08085e-10
DGKI	0.916096	3.11698e-06
SLCO2A1	0.916322	0.00188061
RP11-314B1.2	0.941682	0.00145972
PAX8-AS1	0.960941	0.0148513
RIMS2	0.961769	0.00158387
GLP2R	0.976495	5.3533e-06
ARHGDIB	1.00623	0.00276518
LINC00707	1.02704	0.00840044
GSG1	1.05065	0.0062058
KLHL26	1.05416	0.000476502
DIO2	1.06751	0.000431582
EXOC3L2	1.06873	0.00676148
NYAP2	1.07585	0.0137571
ANO2	1.08708	5.39969e-06
LMO1	1.11667	0.0139536
CTD-2207P18.2	1.12367	0.00115779
ELTD1	1.12979	1.32085e-06
PCSK2	1.1301	0.00367917
MMP9	1.2149	0.0035468
PSG9	1.22982	0.00444196
SLC6A17	1.24552	0.00116711
LCP1	1.24861	6.19166e-20
CST6	1.25106	0.00264541
MYH16	1.29683	0.000763903
HLA-DPA1	1.3425	0.000683155
PSG4	1.34788	1.35877e-11
ARHGAP22	1.4104	0.011506
AFAP1L2	1.48606	0.00639233
PAEP	1.52515	3.25749e-05
ARL14	1.65348	0.000178464
LIPH	1.93849	0.00328327
GPA33	1.9856	0.000655364

## Sheet: Table S3
Table S3: ProMMP2-3xHA bound transcription start sites
Chromosome	TSS Start	TSS End	Ensemble Gene ID	Transcript ID	Strand	Symbol	Description
chr1	901876	901877	ENSG00000187583	uc001acd.3	+	PLEKHN1	Homo sapiens pleckstrin homology domain containing, family N member 1 (PLEKHN1), transcript variant 1, mRNA.
chr1	955502	955503	ENSG00000188157	uc001ack.2	+	AGRN	Homo sapiens agrin (AGRN), mRNA.
chr1	1284491	1284492	ENSG00000107404	uc001aer.4	-	DVL1	Homo sapiens dishevelled segment polarity protein 1 (DVL1), mRNA.
chr1	1334717	1334718	ENSG00000221978	uc001afi.2	-	CCNL2	Homo sapiens cyclin L2 (CCNL2), transcript variant 1, mRNA.
chr1	1334909	1334910	ENSG00000224870	uc001afm.3	+	MRPL20-AS1	Homo sapiens uncharacterized MRPL20-AS1 (MRPL20-AS1), non-coding RNA.
chr1	1407163	1407164	ENSG00000160072	uc001afv.3	+	ATAD3B	Homo sapiens ATPase family, AAA domain containing 3B (ATAD3B), nuclear gene encoding mitochondrial protein, mRNA.
chr1	1550794	1550795	ENSG00000197530	uc001agg.3	+	MIB2	Homo sapiens mindbomb E3 ubiquitin protein ligase 2 (MIB2), transcript variant 1, mRNA.
chr1	1590468	1590469	ENSG00000248333	uc001ahc.1	-	CDK11B	Homo sapiens cell division cycle 2-like 1 (PITSLRE proteins), mRNA (cDNA clone IMAGE:4121554), partial cds.
chr1	1822525	1822526	ENSG00000078369	uc001aif.3	-	GNB1	Homo sapiens guanine nucleotide binding protein (G protein), beta polypeptide 1 (GNB1), mRNA.
chr1	3816856	3816857	ENSG00000198912	uc001alf.3	-	C1orf174	Homo sapiens chromosome 1 open reading frame 174 (C1orf174), mRNA.
chr1	3816967	3816968	ENSG00000236423	uc001alg.3	+	LINC01134	Homo sapiens uncharacterized LINC01134 (LINC01134), non-coding RNA.
chr1	6296043	6296044	ENSG00000116237	uc001amk.3	-	ICMT	Homo sapiens isoprenylcysteine carboxyl methyltransferase (ICMT), mRNA.
chr1	6453825	6453826	ENSG00000097021	uc001amt.3	-	ACOT7	Homo sapiens acyl-CoA thioesterase 7 (ACOT7), transcript variant hBACHa, mRNA.
chr1	6662928	6662929	ENSG00000162413	uc001aoa.3	-	KLHL21	Homo sapiens kelch-like family member 21 (KLHL21), mRNA.
chr1	6845383	6845384	ENSG00000171735	uc001aoi.3	+	CAMTA1	Homo sapiens calmodulin binding transcription activator 1 (CAMTA1), transcript variant 1, mRNA.
chr1	8021713	8021714	ENSG00000116288	uc001aox.4	+	PARK7	Homo sapiens parkinson protein 7 (PARK7), transcript variant 1, mRNA.
chr1	8086392	8086393	ENSG00000116285	uc001aoz.3	-	ERRFI1	Homo sapiens ERBB receptor feedback inhibitor 1 (ERRFI1), mRNA.
chr1	8877698	8877699	ENSG00000142599	uc001apf.3	-	RERE	Homo sapiens arginine-glutamic acid dipeptide (RE) repeats (RERE), transcript variant 2, mRNA.
chr1	8938893	8938894	ENSG00000230679	uc021oft.1	+	ENO1-AS1	Homo sapiens ENO1 antisense RNA 1 (ENO1-AS1), non-coding RNA.
chr1	8939150	8939151	ENSG00000074800	uc001apj.2	-	ENO1	Homo sapiens enolase 1, (alpha) (ENO1), transcript variant 1, mRNA.
chr1	9189228	9189229	ENSG00000180758	uc001apq.1	-	GPR157	Homo sapiens G protein-coupled receptor 157 (GPR157), mRNA.
chr1	9189249	9189250	n/a	uc001aps.3	-	GPR157	Homo sapiens cDNA FLJ12132 fis, clone MAMMA1000277.
chr1	9242450	9242451	n/a	uc009vmq.3	-	MIR34AHG	Homo sapiens microRNA MIR34AHG.
chr1	9294862	9294863	ENSG00000049239	uc001apt.3	+	H6PD	Homo sapiens hexose-6-phosphate dehydrogenase (glucose 1-dehydrogenase) (H6PD), mRNA.
chr1	9599527	9599528	ENSG00000171612	uc001apw.3	+	SLC25A33	Homo sapiens solute carrier family 25 (pyrimidine nucleotide carrier), member 33 (SLC25A33), nuclear gene encoding mitochondrial protein, mRNA.
chr1	9970315	9970316	ENSG00000178585	uc001aql.1	-	CTNNBIP1	Homo sapiens catenin, beta interacting protein 1 (CTNNBIP1), transcript variant 2, mRNA.
chr1	10093040	10093041	ENSG00000130939	uc001aqs.4	+	UBE4B	Homo sapiens ubiquitination factor E4B (UBE4B), transcript variant 1, mRNA.
chr1	10459084	10459085	ENSG00000142657	uc001arc.3	+	PGD	Homo sapiens phosphogluconate dehydrogenase (PGD), mRNA.
chr1	10490158	10490159	ENSG00000175279	uc021ogd.1	+	CENPS-CORT	Homo sapiens CENPS-CORT readthrough (CENPS-CORT), transcript variant 2, mRNA.
chr1	10532612	10532613	ENSG00000160049	uc001arj.3	-	DFFA	Homo sapiens DNA fragmentation factor, 45kDa, alpha polypeptide (DFFA), transcript variant 1, mRNA.
chr1	11120090	11120091	ENSG00000116649	uc001arz.1	-	SRM	Homo sapiens spermidine synthase (SRM), mRNA.
chr1	11159937	11159938	ENSG00000171824	uc001asa.3	-	EXOSC10	Homo sapiens exosome component 10 (EXOSC10), transcript variant 1, mRNA.
chr1	11322607	11322608	ENSG00000198793	uc001asd.3	-	MTOR	Homo sapiens mechanistic target of rapamycin (serine/threonine kinase) (MTOR), mRNA.
chr1	11796141	11796142	ENSG00000177674	uc001asv.3	+	AGTRAP	Homo sapiens angiotensin II receptor-associated protein (AGTRAP), transcript variant 1, mRNA.
chr1	11986484	11986485	ENSG00000116685	uc001atk.3	-	KIAA2013	Homo sapiens KIAA2013 (KIAA2013), mRNA.
chr1	12040237	12040238	ENSG00000116688	uc009vni.3	+	MFN2	Homo sapiens mitofusin 2 (MFN2), transcript variant 2, mRNA.
chr1	12079298	12079299	ENSG00000116691	uc001ato.2	+	MIIP	Homo sapiens migration and invasion inhibitory protein (MIIP), mRNA.
chr1	15850939	15850940	ENSG00000132906	uc001awn.4	-	CASP9	Homo sapiens caspase 9, apoptosis-related cysteine peptidase (CASP9), transcript variant alpha, mRNA.
chr1	15853351	15853352	ENSG00000116138	uc001aws.3	+	DNAJC16	Homo sapiens DnaJ (Hsp40) homolog, subfamily C, member 16 (DNAJC16), mRNA.
chr1	16482581	16482582	ENSG00000142627	uc001aya.2	-	EPHA2	Homo sapiens EPH receptor A2 (EPHA2), mRNA.
chr1	16693524	16693525	ENSG00000055070	uc001aym.5	+	SZRD1	Homo sapiens SUZ RNA binding domain containing 1 (SZRD1), transcript variant 1, mRNA.
chr1	16940099	16940100	ENSG00000219481	uc001ayw.4	-	NBPF1	Homo sapiens neuroblastoma breakpoint family, member 1 (NBPF1), mRNA.
chr1	16972068	16972069	ENSG00000186301	uc010och.2	+	MST1P2	Homo sapiens macrophage stimulating 1 (hepatocyte growth factor-like) pseudogene 2 (MST1P2), non-coding RNA.
chr1	17248444	17248445	ENSG00000058453	uc001azt.2	+	CROCC	Homo sapiens ciliary rootlet coiled-coil, rootletin (CROCC), mRNA.
chr1	19536745	19536746	ENSG00000127481	uc001bbi.3	-	UBR4	Homo sapiens ubiquitin protein ligase E3 component n-recognin 4 (UBR4), mRNA.
chr1	19638639	19638640	ENSG00000053371	uc001bbw.3	-	AKR7A2	Homo sapiens aldo-keto reductase family 7, member A2 (aflatoxin aldehyde reductase) (AKR7A2), mRNA.
chr1	19638739	19638740	ENSG00000040487	uc001bby.3	+	SLC66A1	Homo sapiens PQ loop repeat containing 2 (SLC66A1), transcript variant 2, mRNA.
chr1	20812727	20812728	ENSG00000162545	uc001bdh.3	-	CAMK2N1	Homo sapiens calcium/calmodulin-dependent protein kinase II inhibitor 1 (CAMK2N1), mRNA.
chr1	20834673	20834674	ENSG00000090432	uc001bdi.4	-	MUL1	Homo sapiens mitochondrial E3 ubiquitin protein ligase 1 (MUL1), nuclear gene encoding mitochondrial protein, mRNA.
chr1	21113180	21113181	ENSG00000127483	uc001bdw.1	-	HP1BP3	Homo sapiens heterochromatin protein 1, binding protein 3 (HP1BP3), mRNA.
chr1	22109687	22109688	ENSG00000090686	uc001bfb.3	-	USP48	Homo sapiens ubiquitin specific peptidase 48 (USP48), transcript variant 1, mRNA.
chr1	22351706	22351707	ENSG00000218510	uc001bfm.4	+	LINC00339	Homo sapiens long intergenic non-protein coding RNA 339 (LINC00339), transcript variant 1, non-coding RNA.
chr1	22778343	22778344	ENSG00000184677	uc001bfu.2	+	ZBTB40	Homo sapiens zinc finger and BTB domain containing 40 (ZBTB40), transcript variant 2, mRNA.
chr1	23521221	23521222	ENSG00000179546	uc001bgn.3	-	HTR1D	Homo sapiens 5-hydroxytryptamine (serotonin) receptor 1D, G protein-coupled (HTR1D), mRNA.
chr1	23670852	23670853	ENSG00000125944	uc001bgp.4	-	HNRNPR	Homo sapiens heterogeneous nuclear ribonucleoprotein R (HNRNPR), transcript variant 1, mRNA.
chr1	23694878	23694879	ENSG00000125945	uc001bgt.3	-	ZNF436	Homo sapiens zinc finger protein 436 (ZNF436), transcript variant 2, mRNA.
chr1	23695463	23695464	ENSG00000249087	uc001bgw.3	+	ZNF436-AS1	Homo sapiens chromosome 1 open reading frame 213 (ZNF436-AS1), transcript variant 1, non-coding RNA.
chr1	23857711	23857712	ENSG00000007968	uc001bhe.2	-	E2F2	Homo sapiens E2F transcription factor 2 (E2F2), mRNA.
chr1	23886284	23886285	ENSG00000117318	uc001bhh.4	-	ID3	Homo sapiens inhibitor of DNA binding 3, dominant negative helix-loop-helix protein (ID3), mRNA.
chr1	24018268	24018269	ENSG00000142676	uc001bhk.3	+	RPL11	Homo sapiens ribosomal protein L11 (RPL11), transcript variant 1, mRNA.
chr1	24069855	24069856	ENSG00000011007	uc001bho.3	+	ELOA	Homo sapiens transcription elongation factor B (SIII), polypeptide 3 (110kDa, elongin A) (ELOA), mRNA.
chr1	24104786	24104787	ENSG00000236810	uc001bhp.2	-	ELOA-AS1	Homo sapiens uncharacterized ELOA-AS1 (ELOA-AS1), non-coding RNA.
chr1	24104875	24104876	ENSG00000057757	uc001bhq.3	+	PITHD1	Homo sapiens PITH (C-terminal proteasome-interacting domain of thioredoxin-like) domain containing 1 (PITHD1), mRNA.
chr1	24126059	24126060	ENSG00000117308	uc009vqo.1	-	GALE	Homo sapiens UDP-galactose-4-epimerase (GALE), transcript variant 3, mRNA.
chr1	24151948	24151949	ENSG00000117305	uc001bib.3	-	HMGCL	Homo sapiens 3-hydroxymethyl-3-methylglutaryl-CoA lyase (HMGCL), nuclear gene encoding mitochondrial protein, transcript variant 1, mRNA.
chr1	24969593	24969594	ENSG00000133226	uc001bjm.3	+	SRRM1	Homo sapiens serine/arginine repetitive matrix 1 (SRRM1), mRNA.
chr1	25559012	25559013	ENSG00000117614	uc001bjt.1	-	SYF2	Homo sapiens SYF2 homolog, RNA splicing factor (S. cerevisiae) (SYF2), transcript variant 1, mRNA.
chr1	25573984	25573985	ENSG00000117616	uc001bjw.3	-	RSRP1	Homo sapiens chromosome 1 open reading frame 63 (RSRP1), mRNA.
chr1	25664788	25664789	ENSG00000183726	uc001bke.3	+	TMEM50A	Homo sapiens transmembrane protein 50A (TMEM50A), mRNA.
chr1	26232992	26232993	ENSG00000117632	uc010oev.2	-	STMN1	Homo sapiens stathmin 1 (STMN1), transcript variant 4, mRNA.
chr1	26438267	26438268	ENSG00000175087	uc009vsb.3	+	PDIK1L	Homo sapiens PDLIM1 interacting kinase 1 like (PDIK1L), transcript variant 1, mRNA.
chr1	26560692	26560693	ENSG00000130695	uc001bls.1	+	CEP85	Homo sapiens centrosomal protein 85kDa (CEP85), mRNA.
chr1	26606212	26606213	ENSG00000142669	uc001blu.3	+	SH3BGRL3	Homo sapiens SH3 domain binding glutamic acid-rich protein like 3 (SH3BGRL3), mRNA.
chr1	26758772	26758773	ENSG00000117682	uc001bmk.3	+	DHDDS	Homo sapiens dehydrodolichyl diphosphate synthase (DHDDS), transcript variant 2, mRNA.
chr1	26798901	26798902	ENSG00000198830	uc001bmp.4	+	HMGN2	Homo sapiens high mobility group nucleosomal binding domain 2 (HMGN2), mRNA.
chr1	27022521	27022522	ENSG00000117713	uc001bmv.1	+	ARID1A	Homo sapiens AT rich interactive domain 1A (SWI-like) (ARID1A), transcript variant 1, mRNA.
chr1	27114453	27114454	ENSG00000060642	uc001bmz.3	+	PIGV	Homo sapiens phosphatidylinositol glycan anchor biosynthesis, class V (PIGV), transcript variant 2, mRNA.
chr1	27189632	27189633	ENSG00000175793	uc001bnc.1	+	SFN	Homo sapiens stratifin (SFN), mRNA.
chr1	27190448	27190449	n/a	uc010ofi.1	-	SFN	Synthetic construct Homo sapiens gateway clone IMAGE:100016887 3' read SFN mRNA.
chr1	27216868	27216869	ENSG00000142751	uc001bnd.1	-	GPN2	Homo sapiens GPN-loop GTPase 2 (GPN2), mRNA.
chr1	27226961	27226962	ENSG00000198746	uc001bne.3	-	GPATCH3	Homo sapiens G patch domain containing 3 (GPATCH3), mRNA.
chr1	27248212	27248213	ENSG00000090273	uc001bng.2	+	NUDC	Homo sapiens nuclear distribution C homolog (A. nidulans) (NUDC), mRNA.
chr1	27339332	27339333	ENSG00000158246	uc010ofj.2	-	TENT5B	Homo sapiens family with sequence similarity 46, member B (TENT5B), mRNA.
chr1	27481620	27481621	ENSG00000090020	uc001bnm.4	-	SLC9A1	Homo sapiens solute carrier family 9, subfamily A (NHE1, cation proton antiporter 1), member 1 (SLC9A1), transcript variant 1, mRNA.
chr1	27693336	27693337	ENSG00000142733	uc001bny.1	-	MAP3K6	Homo sapiens mitogen-activated protein kinase kinase kinase 6 (MAP3K6), mRNA.
chr1	27719147	27719148	ENSG00000181773	uc001bod.4	+	GPR3	Homo sapiens G protein-coupled receptor 3 (GPR3), mRNA.
chr1	27816677	27816678	ENSG00000158195	uc001bof.2	-	WASF2	Homo sapiens WAS protein family, member 2 (WASF2), transcript variant 1, mRNA.
chr1	28157251	28157252	ENSG00000117751	uc001bov.2	+	PPP1R8	Homo sapiens protein phosphatase 1, regulatory subunit 8 (PPP1R8), transcript variant 1, mRNA.
chr1	28559541	28559542	ENSG00000126698	uc001bpn.3	-	DNAJC8	Homo sapiens DnaJ (Hsp40) homolog, subfamily C, member 8 (DNAJC8), mRNA.
chr1	28562601	28562602	ENSG00000130770	uc001bpq.3	+	ATP5IF1	Homo sapiens ATPase inhibitory factor 1 (ATP5IF1), nuclear gene encoding mitochondrial protein, transcript variant 1, mRNA.
chr1	28585962	28585963	ENSG00000130766	uc001bps.3	+	SESN2	Homo sapiens sestrin 2 (SESN2), mRNA.
chr1	28655512	28655513	ENSG00000130772	uc009vtg.3	+	MED18	Homo sapiens mediator complex subunit 18 (MED18), transcript variant 2, mRNA.
chr1	28832454	28832455	ENSG00000242125	uc001bqd.3	+	SNHG3	Homo sapiens small nucleolar RNA host gene 3 (non-protein coding) (SNHG3), transcript variant 1, non-coding RNA.
chr1	28844744	28844745	ENSG00000180198	uc001bqf.2	+	RCC1	Homo sapiens regulator of chromosome condensation 1 (RCC1), transcript variant 1, mRNA.
chr1	28905333	28905334	ENSG00000221539	uc001bqq.1	-	SNORD99	Homo sapiens small nucleolar RNA, C/D box 99 (SNORD99), small nucleolar RNA.
chr1	28908382	28908383	ENSG00000197989	uc001bqo.3	-	SNHG12	Homo sapiens small nucleolar RNA host gene 12 (non-protein coding) (SNHG12), non-coding RNA.
chr1	28969603	28969604	ENSG00000120656	uc001bqy.3	-	TAF12	Homo sapiens TAF12 RNA polymerase II, TATA box binding protein (TBP)-associated factor, 20kDa (TAF12), transcript variant 2, mRNA.
chr1	28975111	28975112	ENSG00000270103	uc009vtj.1	+	RNU11	Homo sapiens RNA, U11 small nuclear (RNU11), small nuclear RNA.
chr1	29063132	29063133	ENSG00000198492	uc021okf.1	+	YTHDF2	Homo sapiens YTH domain family, member 2 (YTHDF2), transcript variant 2, mRNA.
chr1	29508636	29508637	ENSG00000116350	uc001bro.3	-	SRSF4	Homo sapiens serine/arginine-rich splicing factor 4 (SRSF4), mRNA.
chr1	29557453	29557454	ENSG00000116353	uc001brq.1	-	MECR	Homo sapiens mitochondrial trans-2-enoyl-CoA reductase (MECR), nuclear gene encoding mitochondrial protein, transcript variant 1, mRNA.
chr1	31538563	31538564	ENSG00000134644	uc001bsh.1	-	PUM1	Homo sapiens pumilio homolog 1 (Drosophila) (PUM1), transcript variant 1, mRNA.
chr1	31769643	31769644	ENSG00000060688	uc001bso.3	-	SNRNP40	Homo sapiens small nuclear ribonucleoprotein 40kDa (U5) (SNRNP40), mRNA.
chr1	31769841	31769842	ENSG00000121766	uc001bsp.1	+	ZCCHC17	Homo sapiens zinc finger, CCHC domain containing 17 (ZCCHC17), mRNA.
chr1	32479294	32479295	ENSG00000121774	uc001bub.4	+	KHDRBS1	Homo sapiens KH domain containing, RNA binding, signal transduction associated 1 (KHDRBS1), transcript variant 1, mRNA.
chr1	32538502	32538503	ENSG00000121775	uc010ogv.2	+	TMEM39B	Homo sapiens transmembrane protein 39B (TMEM39B), mRNA.
chr1	32645344	32645345	ENSG00000084652	uc001bui.3	+	TXLNA	Homo sapiens taxilin alpha (TXLNA), mRNA.
chr1	32757707	32757708	ENSG00000116478	uc001bvb.1	+	HDAC1	Homo sapiens histone deacetylase 1 (HDAC1), mRNA.
chr1	32801839	32801840	ENSG00000175130	uc001bvd.4	-	MARCKSL1	Homo sapiens MARCKS-like 1 (MARCKSL1), transcript variant 1, mRNA.
chr1	33116184	33116185	ENSG00000176261	uc001bvp.3	-	ZBTB8OS	Homo sapiens zinc finger and BTB domain containing 8 opposite strand (ZBTB8OS), mRNA.
chr1	33116748	33116749	ENSG00000162521	uc001bvr.3	+	RBBP4	Homo sapiens retinoblastoma binding protein 4 (RBBP4), transcript variant 1, mRNA.
chr1	33430285	33430286	ENSG00000116514	uc010oho.2	-	RNF19B	Homo sapiens ring finger protein 19B (RNF19B), transcript variant 1, mRNA.
chr1	33546713	33546714	ENSG00000142920	uc001bwr.3	+	AZIN2	Homo sapiens arginine decarboxylase (AZIN2), mRNA.
chr1	35325416	35325417	ENSG00000163866	uc001byb.3	-	SMIM12	Homo sapiens small integral membrane protein 12 (SMIM12), transcript variant 3, mRNA.
chr1	35450947	35450948	ENSG00000243749	uc001bye.3	-	TMEM35B	Homo sapiens ZMYM6 neighbor (TMEM35B), mRNA.
chr1	35658742	35658743	ENSG00000116560	uc001bys.3	-	SFPQ	Homo sapiens splicing factor proline/glutamine-rich (SFPQ), mRNA.
chr1	36107444	36107445	ENSG00000126067	uc001bzf.2	-	PSMB2	Homo sapiens proteasome (prosome, macropain) subunit, beta type, 2 (PSMB2), transcript variant 1, mRNA.
chr1	36184789	36184790	ENSG00000142686	uc001bzh.1	-	C1orf216	Homo sapiens chromosome 1 open reading frame 216 (C1orf216), mRNA.
chr1	36235550	36235551	ENSG00000092853	uc001bzi.3	-	CLSPN	Homo sapiens claspin (CLSPN), transcript variant 1, mRNA.
chr1	36348809	36348810	ENSG00000092847	uc001bzl.3	+	AGO1	Homo sapiens argonaute RISC catalytic component 1 (AGO1), mRNA.
chr1	36396682	36396683	ENSG00000126070	uc001bzp.3	+	AGO3	Homo sapiens argonaute RISC catalytic component 3 (AGO3), transcript variant 1, mRNA.
chr1	36615114	36615115	ENSG00000054116	uc031pls.1	-	TRAPPC3	Homo sapiens trafficking protein particle complex 3 (TRAPPC3), transcript variant 2, mRNA.
chr1	36621802	36621803	ENSG00000116871	uc001bzz.3	+	MAP7D1	Homo sapiens MAP7 domain containing 1 (MAP7D1), mRNA.
chr1	36690016	36690017	ENSG00000054118	uc001cae.4	+	THRAP3	Homo sapiens thyroid hormone receptor associated protein 3 (THRAP3), mRNA.
chr1	36916085	36916086	ENSG00000116885	uc001caq.3	-	OSCP1	Homo sapiens organic solute carrier partner 1 (OSCP1), transcript variant 1, mRNA.
chr1	38273472	38273473	ENSG00000197982	uc001ccd.2	+	C1orf122	Homo sapiens chromosome 1 open reading frame 122 (C1orf122), transcript variant 1, mRNA.
chr1	38273864	38273865	ENSG00000196449	uc001cca.1	-	YRDC	Homo sapiens yrdC domain containing (E. coli) (YRDC), nuclear gene encoding mitochondrial protein, mRNA.
chr1	38325291	38325292	ENSG00000188786	uc001cce.1	-	MTF1	Homo sapiens metal-regulatory transcription factor 1 (MTF1), mRNA.
chr1	38455760	38455761	ENSG00000183431	uc001cci.3	-	SF3A3	Homo sapiens splicing factor 3a, subunit 3, 60kDa (SF3A3), mRNA.
chr1	38478383	38478384	ENSG00000183520	uc001ccn.4	+	UTP11	Homo sapiens UTP11-like, U3 small nucleolar ribonucleoprotein, (yeast) (UTP11), mRNA.
chr1	39325494	39325495	ENSG00000116954	uc001ccq.3	-	RRAGC	Homo sapiens Ras-related GTP binding C (RRAGC), transcript variant 1, mRNA.
chr1	39339049	39339050	ENSG00000214114	uc001ccs.3	-	MYCBP	Homo sapiens c-myc binding protein (MYCBP), transcript variant 1, mRNA.
chr1	39456915	39456916	ENSG00000174574	uc001ccw.3	+	AKIRIN1	Homo sapiens akirin 1 (AKIRIN1), transcript variant 1, mRNA.
chr1	40042520	40042521	ENSG00000090621	uc001cdl.2	-	PABPC4	Homo sapiens poly(A) binding protein, cytoplasmic 4 (inducible form) (PABPC4), transcript variant 1, mRNA.
chr1	40349176	40349177	ENSG00000043514	uc021olz.1	-	TRIT1	Homo sapiens tRNA isopentenyltransferase 1 (TRIT1), mRNA.
chr1	40506254	40506255	ENSG00000131236	uc001cey.4	+	CAP1	Homo sapiens CAP, adenylate cyclase-associated protein 1 (yeast) (CAP1), transcript variant 2, mRNA.
chr1	40563141	40563142	ENSG00000131238	uc001cfb.2	-	PPT1	Homo sapiens palmitoyl-protein thioesterase 1 (PPT1), transcript variant 1, mRNA.
chr1	40627040	40627041	ENSG00000117000	uc001cfc.4	+	RLF	Homo sapiens rearranged L-myc fusion (RLF), mRNA.
chr1	40723721	40723722	ENSG00000084073	uc001cfg.4	+	ZMPSTE24	Homo sapiens zinc metallopeptidase STE24 (ZMPSTE24), mRNA.
chr1	40782980	40782981	ENSG00000049089	uc001cfh.1	-	COL9A2	Homo sapiens collagen, type IX, alpha 2 (COL9A2), mRNA.
chr1	40839377	40839378	ENSG00000084070	uc001cfj.3	+	SMAP2	Homo sapiens small ArfGAP2 (SMAP2), transcript variant 1, mRNA.
chr1	40916336	40916337	ENSG00000187801	uc001cfn.2	+	ZFP69B	Homo sapiens ZFP69 zinc finger protein B (ZFP69B), mRNA.
chr1	40943301	40943302	ENSG00000187815	uc001cfo.3	+	ZFP69	Homo sapiens ZFP69 zinc finger protein (ZFP69), mRNA.
chr1	40974432	40974433	ENSG00000164002	uc001cfp.3	+	EXO5	Homo sapiens exonuclease 5 (EXO5), mRNA.
chr1	40997232	40997233	ENSG00000117010	uc001cft.2	+	ZNF684	Homo sapiens zinc finger protein 684 (ZNF684), mRNA.
chr1	41157241	41157242	ENSG00000066136	uc009vwd.3	+	NFYC	Homo sapiens nuclear transcription factor Y, gamma (NFYC), transcript variant 2, mRNA.
chr1	41157932	41157933	ENSG00000272145	uc010ojl.1	-	NFYC-AS1	Homo sapiens uncharacterized NFYC-AS1 (NFYC-AS1), non-coding RNA.
chr1	41445006	41445007	ENSG00000171793	uc001cgk.4	+	CTPS1	Homo sapiens CTP synthase 1 (CTPS1), mRNA.
chr1	41487426	41487427	ENSG00000171790	uc001cgm.2	-	SLFNL1	Homo sapiens schlafen-like 1 (SLFNL1), transcript variant 1, mRNA.
chr1	41707814	41707815	ENSG00000010803	uc001cgs.3	-	SCMH1	Homo sapiens sex comb on midleg homolog 1 (Drosophila) (SCMH1), transcript variant 4, mRNA.
chr1	42800902	42800903	ENSG00000198815	uc001chf.3	-	FOXJ3	Homo sapiens forkhead box J3 (FOXJ3), transcript variant 1, mRNA.
chr1	42921937	42921938	ENSG00000066185	uc001chj.3	-	ZMYND12	Homo sapiens zinc finger, MYND-type containing 12 (ZMYND12), transcript variant 1, mRNA.
chr1	42922172	42922173	ENSG00000127125	uc001chl.3	+	PPCS	Homo sapiens phosphopantothenoylcysteine synthetase (PPCS), transcript variant 1, mRNA.
chr1	43148065	43148066	ENSG00000065978	uc001chs.3	+	YBX1	Homo sapiens Y box binding protein 1 (YBX1), mRNA.
chr1	43232754	43232755	ENSG00000117385	uc001chx.4	-	P3H1	Homo sapiens leucine proline-enriched proteoglycan (leprecan) 1 (P3H1), transcript variant 3, mRNA.
chr1	43232915	43232916	ENSG00000164008	uc001cia.4	+	C1orf50	Homo sapiens chromosome 1 open reading frame 50 (C1orf50), transcript variant 1, mRNA.
chr1	43283058	43283059	ENSG00000177868	uc001cib.2	-	SVBP	Homo sapiens coiled-coil domain containing 23 (SVBP), mRNA.
chr1	43312243	43312244	ENSG00000164011	uc021omh.1	+	ZNF691	Homo sapiens zinc finger protein 691 (ZNF691), transcript variant 1, mRNA.
chr1	43424719	43424720	ENSG00000227533	uc001cil.3	+	SLC2A1-AS1	Homo sapiens SLC2A1 antisense RNA 1 (SLC2A1-AS1), non-coding RNA.
chr1	43424846	43424847	ENSG00000117394	uc001cik.2	-	SLC2A1	Homo sapiens solute carrier family 2 (facilitated glucose transporter), member 1 (SLC2A1), mRNA.
chr1	43824625	43824626	ENSG00000117399	uc001cix.3	+	CDC20	Homo sapiens cell division cycle 20 (CDC20), mRNA.
chr1	43833408	43833409	ENSG00000066322	uc031pmf.1	-	ELOVL1	Homo sapiens ELOVL fatty acid elongase 1 (ELOVL1), transcript variant 2, mRNA.
chr1	43855482	43855483	ENSG00000159479	uc001cje.2	-	MED8	Homo sapiens mediator complex subunit 8 (MED8), transcript variant 3, mRNA.
chr1	43855555	43855556	ENSG00000198198	uc001cjk.3	+	SZT2	Homo sapiens seizure threshold 2 homolog (mouse) (SZT2), mRNA.
chr1	44115796	44115797	ENSG00000066135	uc001cjx.3	+	KDM4A	Homo sapiens lysine (K)-specific demethylase 4A (KDM4A), mRNA.
chr1	44173011	44173012	ENSG00000236200	uc001cjy.4	-	KDM4A-AS1	Homo sapiens KDM4A antisense RNA 1 (KDM4A-AS1), non-coding RNA.
chr1	44173203	44173204	ENSG00000126091	uc001cjz.4	+	ST3GAL3	Homo sapiens ST3 beta-galactoside alpha-2,3-sialyltransferase 3 (ST3GAL3), transcript variant 2, mRNA.
chr1	44412477	44412478	ENSG00000117408	uc001ckx.3	+	IPO13	Homo sapiens importin 13 (IPO13), mRNA.
chr1	44440601	44440602	ENSG00000117410	uc001cld.3	+	ATP6V0B	Homo sapiens ATPase, H+ transporting, lysosomal 21kDa, V0 subunit b (ATP6V0B), transcript variant 1, mRNA.
chr1	44457279	44457280	ENSG00000159214	uc001clj.3	+	CCDC24	Homo sapiens coiled-coil domain containing 24 (CCDC24), mRNA.
chr1	44679124	44679125	ENSG00000178028	uc001clq.1	+	DMAP1	Homo sapiens DNA methyltransferase 1 associated protein 1 (DMAP1), transcript variant 3, mRNA.
chr1	45140098	45140099	ENSG00000126106	uc001cmc.3	-	TMEM53	Homo sapiens transmembrane protein 53 (TMEM53), mRNA.
chr1	45140393	45140394	ENSG00000198520	uc001cmf.2	+	ARMH1	Homo sapiens chromosome 1 open reading frame 228 (ARMH1), mRNA.
chr1	45205489	45205490	ENSG00000142945	uc001cmg.4	+	KIF2C	Homo sapiens kinesin family member 2C (KIF2C), mRNA.
chr1	45241245	45241246	ENSG00000142937	uc001cmi.3	+	RPS8	Homo sapiens ribosomal protein S8 (RPS8), mRNA.
chr1	45241536	45241537	ENSG00000264294	uc001cmj.1	+	SNORD55	Homo sapiens small nucleolar RNA, C/D box 55 (SNORD55), small nucleolar RNA.
chr1	45242163	45242164	ENSG00000200913	uc001cmk.1	+	SNORD46	Homo sapiens small nucleolar RNA, C/D box 46 (SNORD46), small nucleolar RNA.
chr1	45266035	45266036	ENSG00000173846	uc001cmn.3	+	PLK3	Homo sapiens polo-like kinase 3 (PLK3), mRNA.
chr1	45272956	45272957	ENSG00000188396	uc001cmp.3	-	DYNLT4	Homo sapiens Tctex1 domain containing 4 (DYNLT4), mRNA.
chr1	45274153	45274154	ENSG00000222009	uc010ole.1	+	BTBD19	Homo sapiens BTB (POZ) domain containing 19 (BTBD19), mRNA.
chr1	45477026	45477027	ENSG00000126107	uc009vxk.3	-	HECTD3	Homo sapiens HECT domain containing E3 ubiquitin protein ligase 3 (HECTD3), mRNA.
chr1	45477804	45477805	ENSG00000126088	uc001cna.2	+	UROD	Homo sapiens uroporphyrinogen decarboxylase (UROD), transcript variant 1, mRNA.
chr1	45769581	45769582	n/a	uc010olk.2	+	LINC01144	Homo sapiens uncharacterized LINC01144 (LINC01144), non-coding RNA.
chr1	45805341	45805342	ENSG00000132773	uc009vxq.3	+	TOE1	Homo sapiens target of EGR1, member 1 (nuclear) (TOE1), mRNA.
chr1	45806141	45806142	ENSG00000132781	uc009vxp.3	-	MUTYH	Homo sapiens mutY homolog (E. coli) (MUTYH), transcript variant alpha5, mRNA.
chr1	45965750	45965751	ENSG00000236624	uc001cnw.3	-	CCDC163	Homo sapiens coiled-coil domain containing 163, pseudogene (CCDC163), transcript variant 3, non-coding RNA.
chr1	45965855	45965856	ENSG00000132763	uc009vxv.3	+	MMACHC	Homo sapiens methylmalonic aciduria (cobalamin deficiency) cblC type, with homocystinuria (MMACHC), mRNA.
chr1	45988561	45988562	ENSG00000117450	uc021omw.1	-	PRDX1	Homo sapiens peroxiredoxin 1 (PRDX1), transcript variant 4, mRNA.
chr1	46016454	46016455	ENSG00000117448	uc001coe.3	+	AKR1A1	Homo sapiens aldo-keto reductase family 1, member A1 (aldehyde reductase) (AKR1A1), transcript variant 2, mRNA.
chr1	46049659	46049660	ENSG00000132780	uc001coi.2	+	NASP	Homo sapiens nuclear autoantigenic sperm protein (histone-binding) (NASP), transcript variant 2, mRNA.
chr1	46152301	46152302	ENSG00000159592	uc001coq.3	-	GPBP1L1	Homo sapiens GC-rich promoter binding protein 1-like 1 (GPBP1L1), mRNA.
chr1	46153846	46153847	ENSG00000159596	uc001cor.1	+	TMEM69	Homo sapiens transmembrane protein 69 (TMEM69), mRNA.
chr1	46216484	46216485	ENSG00000197429	uc001cou.3	-	IPP	Homo sapiens intracisternal A particle-promoted polypeptide (IPP), transcript variant 1, mRNA.
chr1	46269284	46269285	ENSG00000086015	uc001cov.3	+	MAST2	Homo sapiens microtubule associated serine/threonine kinase 2 (MAST2), mRNA.
chr1	46598379	46598380	ENSG00000117461	uc001cpb.4	-	PIK3R3	Homo sapiens phosphoinositide-3-kinase, regulatory subunit 3 (gamma) (PIK3R3), transcript variant 1, mRNA.
chr1	46769037	46769038	ENSG00000132128	uc001cpn.3	-	LRRC41	Homo sapiens leucine rich repeat containing 41 (LRRC41), mRNA.
chr1	46769379	46769380	ENSG00000173660	uc001cpp.3	+	UQCRH	Homo sapiens ubiquinol-cytochrome c reductase hinge protein (UQCRH), nuclear gene encoding mitochondrial protein, mRNA.
chr1	47134098	47134099	ENSG00000123472	uc001cqh.4	-	ATPAF1	Homo sapiens ATP synthase mitochondrial F1 complex assembly factor 1 (ATPAF1), nuclear gene encoding mitochondrial protein, transcript variant 1, mRNA.
chr1	47184735	47184736	ENSG00000159658	uc001cqk.4	-	EFCAB14	Homo sapiens EF-hand calcium binding domain 14 (EFCAB14), mRNA.
chr1	47779818	47779819	ENSG00000123473	uc001crd.1	-	STIL	Homo sapiens SCL/TAL1 interrupting locus (STIL), transcript variant 1, mRNA.
chr1	47799468	47799469	ENSG00000162368	uc001cri.3	+	CMPK1	Homo sapiens cytidine monophosphate (UMP-CMP) kinase 1, cytosolic (CMPK1), transcript variant 1, mRNA.
chr1	48937875	48937876	ENSG00000132122	uc001crr.2	-	SPATA6	Homo sapiens spermatogenesis associated 6 (SPATA6), mRNA.
chr1	51425935	51425936	ENSG00000185104	uc001cse.1	-	FAF1	Homo sapiens Fas (TNFRSF6) associated factor 1 (FAF1), mRNA.
chr1	52344608	52344609	ENSG00000078618	uc001ctc.4	-	NRDC	Homo sapiens nardilysin (N-arginine dibasic convertase) (NRDC), transcript variant 1, mRNA.
chr1	52499471	52499472	ENSG00000198841	uc001ctj.1	-	KTI12	Homo sapiens KTI12 homolog, chromatin associated (S. cerevisiae) (KTI12), mRNA.
chr1	52521842	52521843	ENSG00000117862	uc001cti.4	-	TXNDC12	Homo sapiens thioredoxin domain containing 12 (endoplasmic reticulum) (TXNDC12), transcript variant 1, mRNA.
chr1	52521856	52521857	ENSG00000134717	uc001ctk.3	+	BTF3L4	Homo sapiens basic transcription factor 3-like 4 (BTF3L4), transcript variant 1, mRNA.
chr1	52607765	52607766	ENSG00000157077	uc001cto.4	+	ZFYVE9	Homo sapiens zinc finger, FYVE domain containing 9 (ZFYVE9), transcript variant 3, mRNA.
chr1	52831876	52831877	ENSG00000154222	uc001ctq.2	-	CC2D1B	Homo sapiens coiled-coil and C2 domain containing 1B (CC2D1B), mRNA.
chr1	52870142	52870143	ENSG00000085840	uc001ctu.3	-	ORC1	Homo sapiens origin recognition complex, subunit 1 (ORC1), transcript variant 2, mRNA.
chr1	52870218	52870219	ENSG00000134748	uc001ctv.4	+	PRPF38A	Homo sapiens PRP38 pre-mRNA processing factor 38 (yeast) domain containing A (PRPF38A), mRNA.
chr1	52870218	52870219	ENSG00000134748	uc001ctw.4	+	PRPF38A	Homo sapiens PRP38 pre-mRNA processing factor 38 (yeast) domain containing A (PRPF38A), mRNA.
chr1	53018761	53018762	ENSG00000134744	uc001cty.2	-	TUT4	Homo sapiens zinc finger, CCHC domain containing 11 (TUT4), transcript variant 1, mRNA.
chr1	53164037	53164038	ENSG00000162377	uc001cui.2	-	COA7	Homo sapiens Sel1 repeat containing 1 (COA7), mRNA.
chr1	53192130	53192131	ENSG00000162378	uc001cuj.3	+	ZYG11B	Homo sapiens zyg-11 family member B, cell cycle regulator (ZYG11B), mRNA.
chr1	53662100	53662101	ENSG00000157184	uc001cvb.4	+	CPT2	Homo sapiens carnitine palmitoyltransferase 2 (CPT2), nuclear gene encoding mitochondrial protein, mRNA.
chr1	53686288	53686289	ENSG00000162384	uc001cvd.3	-	CZIB	Homo sapiens chromosome 1 open reading frame 123 (CZIB), mRNA.
chr1	53704281	53704282	ENSG00000162385	uc001cvf.2	-	MAGOH	Homo sapiens mago-nashi homolog, proliferation-associated (Drosophila) (MAGOH), mRNA.
chr1	53704281	53704282	ENSG00000226754	uc001cvg.3	+	RP5-1024G6.5	Homo sapiens uncharacterized RP5-1024G6.5 (RP5-1024G6.5), non-coding RNA.
chr1	54411287	54411288	ENSG00000081870	uc001cwh.3	-	HSPB11	Homo sapiens heat shock protein family B (small), member 11 (HSPB11), mRNA.
chr1	54411998	54411999	ENSG00000116212	uc001cwj.2	+	LRRC42	Homo sapiens leucine rich repeat containing 42 (LRRC42), transcript variant 2, mRNA.
chr1	54519110	54519111	ENSG00000116209	uc001cwp.3	-	TMEM59	Homo sapiens transmembrane protein 59 (TMEM59), mRNA.
chr1	54519273	54519274	ENSG00000116205	uc001cwt.1	+	TCEANC2	Homo sapiens transcription elongation factor A (SII) N-terminal and central domain containing 2 (TCEANC2), mRNA.
chr1	54519751	54519752	ENSG00000264208	uc021ons.1	+	MIR4781	Homo sapiens microRNA 4781 (MIR4781), microRNA.
chr1	55352654	55352655	ENSG00000242396	uc021onu.1	+	RP11-67L3.5	Homo sapiens RP11-67L3.5 mRNA, partial sequence, clone: RP11-67L3.5-RBdS014G15.
chr1	55352920	55352921	ENSG00000116133	uc001cyc.1	-	DHCR24	Homo sapiens 24-dehydrocholesterol reductase (DHCR24), mRNA.
chr1	55681038	55681039	ENSG00000162402	uc021onw.1	-	USP24	Homo sapiens ubiquitin specific peptidase 24 (USP24), mRNA.
chr1	55681080	55681081	n/a	uc021onx.1	+	LOC100507634	Homo sapiens uncharacterized LOC100507634 (LOC100507634), non-coding RNA.
chr1	57045256	57045257	ENSG00000162407	uc001cyj.2	-	PLPP3	Homo sapiens phosphatidic acid phosphatase type 2B (PLPP3), mRNA.
chr1	59249784	59249785	ENSG00000177606	uc001cze.3	-	JUN	Homo sapiens jun proto-oncogene (JUN), mRNA.
chr1	59250822	59250823	ENSG00000234807	uc010oop.1	+	LINC01135	Homo sapiens uncharacterized LINC01135 (LINC01135), non-coding RNA.
chr1	59762624	59762625	ENSG00000172456	uc009wac.3	+	FGGY	Homo sapiens FGGY carbohydrate kinase domain containing (FGGY), transcript variant 1, mRNA.
chr1	62191094	62191095	ENSG00000162604	uc001czz.1	-	TM2D1	Homo sapiens TM2 domain containing 1 (TM2D1), mRNA.
chr1	62901974	62901975	ENSG00000162607	uc001dak.2	+	USP1	Homo sapiens ubiquitin specific peptidase 1 (USP1), transcript variant 3, mRNA.
chr1	63833260	63833261	ENSG00000088035	uc021oof.1	+	ALG6	Homo sapiens ALG6, alpha-1,3-glucosyltransferase (ALG6), mRNA.
chr1	64936475	64936476	ENSG00000158966	uc001dbo.1	+	CACHD1	Homo sapiens cache domain containing 1 (CACHD1), mRNA.
chr1	65432186	65432187	ENSG00000162434	uc001dbu.1	-	JAK1	Homo sapiens Janus kinase 1 (JAK1), mRNA.
chr1	65886130	65886131	ENSG00000116678	uc001dci.3	+	LEPR	Homo sapiens leptin receptor (LEPR), transcript variant 1, mRNA.
chr1	65886130	65886131	ENSG00000213625	uc001dcf.3	+	LEPROT	Homo sapiens leptin receptor overlapping transcript (LEPROT), transcript variant 1, mRNA.
chr1	67390569	67390570	ENSG00000152763	uc001dcx.3	-	DNAI4	Homo sapiens WD repeat domain 78 (DNAI4), transcript variant 1, mRNA.
chr1	67390577	67390578	ENSG00000198160	uc001dde.2	+	MIER1	Homo sapiens mesoderm induction early response 1 homolog (Xenopus laevis) (MIER1), transcript variant 2, mRNA.
chr1	67896122	67896123	ENSG00000142864	uc001ddv.3	-	SERBP1	Homo sapiens SERPINE1 mRNA binding protein 1 (SERBP1), transcript variant 1, mRNA.
chr1	68150859	68150860	ENSG00000116717	uc001ddz.2	+	GADD45A	Homo sapiens growth arrest and DNA-damage-inducible, alpha (GADD45A), transcript variant 1, mRNA.
chr1	68297970	68297971	ENSG00000232284	uc001deb.2	+	GNG12-AS1	Homo sapiens GNG12 antisense RNA 1 (GNG12-AS1), non-coding RNA.
chr1	68299154	68299155	ENSG00000172380	uc001dea.2	-	GNG12	Homo sapiens guanine nucleotide binding protein (G protein), gamma 12 (GNG12), mRNA.
chr1	68698283	68698284	ENSG00000116729	uc001dee.3	-	WLS	Homo sapiens wntless homolog (Drosophila) (WLS), transcript variant 2, mRNA.
chr1	68962358	68962359	ENSG00000234264	uc001den.3	+	DEPDC1-AS1	Homo sapiens, clone IMAGE:4064953, mRNA.
chr1	68962798	68962799	ENSG00000024526	uc001dem.4	-	DEPDC1	Homo sapiens DEP domain containing 1 (DEPDC1), transcript variant 1, mRNA.
chr1	70671360	70671361	ENSG00000066557	uc001der.2	-	LRRC40	Homo sapiens leucine rich repeat containing 40 (LRRC40), mRNA.
chr1	70671364	70671365	ENSG00000116754	uc001des.3	+	SRSF11	Homo sapiens serine/arginine-rich splicing factor 11 (SRSF11), transcript variant 1, mRNA.
chr1	70820416	70820417	ENSG00000118454	uc001dex.4	-	ANKRD13C	Homo sapiens ankyrin repeat domain 13C (ANKRD13C), mRNA.
chr1	70820492	70820493	ENSG00000197568	uc001dfa.3	+	HHLA3	Homo sapiens HERV-H LTR-associating 3 (HHLA3), transcript variant 2, mRNA.
chr1	75198835	75198836	ENSG00000162623	uc001dgn.3	+	TYW3	Homo sapiens tRNA-yW synthesizing protein 3 homolog (S. cerevisiae) (TYW3), transcript variant 1, mRNA.
chr1	75199091	75199092	ENSG00000116791	uc001dgj.3	-	CRYZ	Homo sapiens crystallin, zeta (quinone reductase) (CRYZ), transcript variant 2, mRNA.
chr1	76190042	76190043	ENSG00000117054	uc009wbp.3	+	ACADM	Homo sapiens acyl-CoA dehydrogenase, C-4 to C-12 straight chain (ACADM), nuclear gene encoding mitochondrial protein, transcript variant 3, mRNA.
chr1	76251878	76251879	ENSG00000137955	uc001dgy.2	+	RABGGTB	Homo sapiens Rab geranylgeranyltransferase, beta subunit (RABGGTB), transcript variant 1, mRNA.
chr1	76252756	76252757	ENSG00000206620	uc001dgz.2	+	SNORD45C	Homo sapiens small nucleolar RNA, C/D box 45C (SNORD45C), small nucleolar RNA.
chr1	76262555	76262556	ENSG00000057468	uc001dhd.2	+	MSH4	Homo sapiens mutS homolog 4 (E. coli) (MSH4), mRNA.
chr1	77685131	77685132	ENSG00000142892	uc001dhk.3	-	PIGK	Homo sapiens phosphatidylinositol glycan anchor biosynthesis, class K (PIGK), mRNA.
chr1	78148342	78148343	ENSG00000036549	uc001dhq.3	-	ZZZ3	Homo sapiens zinc finger, ZZ-type containing 3 (ZZZ3), mRNA.
chr1	78225563	78225564	ENSG00000077254	uc001dht.4	-	USP33	Homo sapiens ubiquitin specific peptidase 33 (USP33), transcript variant 1, mRNA.
chr1	78444776	78444777	ENSG00000162613	uc001dii.3	-	FUBP1	Homo sapiens far upstream element (FUSE) binding protein 1 (FUBP1), mRNA.
chr1	82266081	82266082	ENSG00000117114	uc001diu.3	+	ADGRL2	Homo sapiens latrophilin 2 (ADGRL2), mRNA.
chr1	84764048	84764049	ENSG00000203943	uc001djr.3	+	SAMD13	Homo sapiens sterile alpha motif domain containing 13 (SAMD13), transcript variant 1, mRNA.
chr1	84944919	84944920	ENSG00000117133	uc001djv.4	+	RPF1	Homo sapiens ribosome production factor 1 homolog (S. cerevisiae) (RPF1), mRNA.
chr1	84972012	84972013	ENSG00000122432	uc021opb.1	+	SPATA1	RecName: Full=Spermatogenesis-associated protein 1; AltName: Full=Sperm-specific protein SP-2;
chr1	84972261	84972262	ENSG00000174021	uc001djw.4	-	GNG5	Homo sapiens guanine nucleotide binding protein (G protein), gamma 5 (GNG5), mRNA.
chr1	85666727	85666728	ENSG00000097096	uc009wcm.3	-	SYDE2	Homo sapiens synapse defective 1, Rho GTPase, homolog 2 (C. elegans) (SYDE2), mRNA.
chr1	85930888	85930889	ENSG00000153904	uc001dlb.3	-	DDAH1	Homo sapiens dimethylarginine dimethylaminohydrolase 1 (DDAH1), transcript variant 1, mRNA.
chr1	86046443	86046444	ENSG00000142871	uc001dle.3	+	CCN1	Homo sapiens cysteine-rich, angiogenic inducer, 61 (CCN1), mRNA.
chr1	87380106	87380107	ENSG00000183291	uc021opi.1	-	SELENOF	Homo sapiens 15 kDa selenoprotein (SELENOF), transcript variant 2, mRNA.
chr1	87380334	87380335	ENSG00000153936	uc010osk.2	+	HS2ST1	Homo sapiens heparan sulfate 2-O-sulfotransferase 1 (HS2ST1), transcript variant 1, mRNA.
chr1	87794150	87794151	ENSG00000143013	uc001dmi.3	+	LMO4	Homo sapiens LIM domain only 4 (LMO4), mRNA.
chr1	89357300	89357301	ENSG00000137947	uc001dmo.4	-	GTF2B	Homo sapiens general transcription factor IIB (GTF2B), mRNA.
chr1	89458642	89458643	ENSG00000137944	uc001dmp.2	-	KYAT3	Homo sapiens cysteine conjugate-beta lyase 2 (KYAT3), transcript variant 1, mRNA.
chr1	89458642	89458643	ENSG00000213516	uc001dms.3	-	RBMXL1	Homo sapiens RNA binding motif protein, X-linked-like 1 (RBMXL1), transcript variant 2, mRNA.
chr1	89990396	89990397	ENSG00000197147	uc001dni.3	+	LRRC8B	Homo sapiens leucine rich repeat containing 8 family, member B (LRRC8B), transcript variant 2, mRNA.
chr1	90460524	90460525	ENSG00000228175	uc001dno.3	-	GEMIN8P4	Homo sapiens gem (nuclear organelle) associated protein 8 pseudogene 4 (GEMIN8P4), non-coding RNA.
chr1	90460677	90460678	ENSG00000162664	uc001dnq.2	+	ZNF326	Homo sapiens zinc finger protein 326 (ZNF326), transcript variant 1, mRNA.
chr1	91487811	91487812	ENSG00000122482	uc001dnw.3	-	ZNF644	Homo sapiens zinc finger protein 644 (ZNF644), transcript variant 1, mRNA.
chr1	91870425	91870426	ENSG00000162669	uc001doa.4	-	HFM1	Homo sapiens HFM1, ATP-dependent DNA helicase homolog (S. cerevisiae) (HFM1), mRNA.
chr1	91966403	91966404	ENSG00000097046	uc001dof.3	+	CDC7	Homo sapiens cell division cycle 7 (CDC7), transcript variant 2, mRNA.
chr1	92545861	92545862	ENSG00000189195	uc001doo.3	+	BTBD8	Homo sapiens BTB (POZ) domain containing 8 (BTBD8), mRNA.
chr1	92764521	92764522	ENSG00000122484	uc001dot.2	+	RPAP2	Homo sapiens RNA polymerase II associated protein 2 (RPAP2), mRNA.
chr1	92764565	92764566	ENSG00000174842	uc001dor.3	-	GLMN	Homo sapiens glomulin, FKBP associated protein (GLMN), mRNA.
chr1	93297593	93297594	ENSG00000122406	uc001doz.3	+	RPL5	Homo sapiens ribosomal protein L5 (RPL5), mRNA.
chr1	93427078	93427079	ENSG00000154511	uc001dpg.3	-	DIPK1A	Homo sapiens family with sequence similarity 69, member A (DIPK1A), transcript variant 1, mRNA.
chr1	93544791	93544792	ENSG00000143033	uc009wdj.3	+	MTF2	Homo sapiens metal response element binding transcription factor 2 (MTF2), transcript variant 1, mRNA.
chr1	93646245	93646246	ENSG00000117500	uc001dpn.3	-	TMED5	Homo sapiens transmembrane emp24 protein transport domain containing 5 (TMED5), transcript variant 1, mRNA.
chr1	93646280	93646281	ENSG00000122483	uc021opx.1	+	CCDC18	Homo sapiens coiled-coil domain containing 18 (CCDC18), mRNA.
chr1	94312387	94312388	ENSG00000211575	uc021oqa.1	+	MIR760	Homo sapiens microRNA 760 (MIR760), microRNA.
chr1	94313128	94313129	ENSG00000260464	uc021oqb.1	+	RP4-561L24.3	transfer RNA Arg (anticodon TCT)
chr1	95392734	95392735	ENSG00000117519	uc001dqz.4	-	CNN3	Homo sapiens calponin 3, acidic (CNN3), mRNA.
chr1	95393583	95393584	ENSG00000235501	uc021oqc.2	+	CNN3-DT	Homo sapiens hCG2028352-like (CNN3-DT), non-coding RNA.
chr1	99127235	99127236	ENSG00000162627	uc010ouc.2	+	SNX7	Homo sapiens sorting nexin 7 (SNX7), transcript variant 1, mRNA.
chr1	100315639	100315640	ENSG00000162688	uc001dsi.1	+	AGL	Homo sapiens amylo-alpha-1, 6-glucosidase, 4-alpha-glucanotransferase (AGL), transcript variant 1, mRNA.
chr1	100715408	100715409	ENSG00000137992	uc001dta.3	-	DBT	Homo sapiens dihydrolipoamide branched chain transacylase E2 (DBT), nuclear gene encoding mitochondrial protein, mRNA.
chr1	100818022	100818023	ENSG00000079335	uc001dtf.2	+	CDC14A	Homo sapiens cell division cycle 14A (CDC14A), transcript variant 2, mRNA.
chr1	101491361	101491362	ENSG00000117543	uc001dtt.2	-	DPH5	Homo sapiens diphthamide biosynthesis 5 (DPH5), transcript variant 1, mRNA.
chr1	101491408	101491409	ENSG00000233184	uc001dua.3	+	RP11-421L21.3	Homo sapiens cDNA FLJ11489 fis, clone HEMBA1001915.
chr1	107599266	107599267	ENSG00000198890	uc010ous.2	+	PRMT6	Homo sapiens protein arginine methyltransferase 6 (PRMT6), mRNA.
chr1	108742979	108742980	ENSG00000085491	uc001dvn.5	-	SLC25A24	Homo sapiens solute carrier family 25 (mitochondrial carrier; phosphate carrier), member 24 (SLC25A24), nuclear gene encoding mitochondrial protein, transcript variant 1, mRNA.
chr1	109203743	109203744	ENSG00000162639	uc001dvt.4	-	HENMT1	Homo sapiens HEN1 methyltransferase homolog 1 (Arabidopsis) (HENMT1), transcript variant 2, mRNA.
chr1	109234931	109234932	ENSG00000134186	uc001dvv.4	+	PRPF38B	Homo sapiens PRP38 pre-mRNA processing factor 38 (yeast) domain containing B (PRPF38B), transcript variant 1, mRNA.
chr1	109289284	109289285	ENSG00000116266	uc001dvy.3	+	STXBP3	Homo sapiens syntaxin binding protein 3 (STXBP3), mRNA.
chr1	109419602	109419603	ENSG00000121957	uc010ovc.2	+	GPSM2	Homo sapiens G-protein signaling modulator 2 (GPSM2), mRNA.
chr1	109584849	109584850	ENSG00000085433	uc001dwl.3	-	WDR47	Homo sapiens WD repeat domain 47 (WDR47), transcript variant 1, mRNA.
chr1	109618623	109618624	ENSG00000197780	uc001dwm.1	-	TAF13	Homo sapiens TAF13 RNA polymerase II, TATA box binding protein (TBP)-associated factor, 18kDa (TAF13), mRNA.
chr1	109642814	109642815	ENSG00000270066	uc001dwo.1	+	SCARNA2	Homo sapiens small Cajal body-specific RNA 2 (SCARNA2), guide RNA.
chr1	109825789	109825790	ENSG00000134222	uc001dxd.3	-	PSRC1	Homo sapiens proline/serine-rich coiled-coil 1 (PSRC1), transcript variant 1, mRNA.
chr1	109969069	109969070	ENSG00000143106	uc001dxn.3	-	PSMA5	Homo sapiens proteasome (prosome, macropain) subunit, alpha type, 5 (PSMA5), transcript variant 1, mRNA.
chr1	110026560	110026561	ENSG00000162650	uc001dxr.3	+	ATXN7L2	Homo sapiens ataxin 7-like 2 (ATXN7L2), mRNA.
chr1	110036700	110036701	ENSG00000174151	uc010ovo.2	+	CYB561D1	Homo sapiens cytochrome b561 family, member D1 (CYB561D1), transcript variant 1, mRNA.
chr1	110091185	110091186	ENSG00000065135	uc001dxz.3	+	GNAI3	Homo sapiens guanine nucleotide binding protein (G protein), alpha inhibiting activity polypeptide 3 (GNAI3), mRNA.
chr1	110198697	110198698	ENSG00000168765	uc001dyf.3	+	GSTM4	Homo sapiens glutathione S-transferase mu 4 (GSTM4), transcript variant 1, mRNA.
chr1	110453232	110453233	ENSG00000184371	uc001dyw.4	+	CSF1	Homo sapiens colony stimulating factor 1 (macrophage) (CSF1), transcript variant 1, mRNA.
chr1	110527386	110527387	ENSG00000168710	uc001dyx.3	+	AHCYL1	Homo sapiens adenosylhomocysteinase-like 1 (AHCYL1), transcript variant 1, mRNA.
chr1	110577222	110577223	ENSG00000143093	uc001dza.2	+	STRIP1	Homo sapiens striatin interacting protein 1 (STRIP1), transcript variant 1, mRNA.
chr1	110881792	110881793	ENSG00000227963	uc001dzj.3	-	RBM15-AS1	Homo sapiens uncharacterized RBM15-AS1 (RBM15-AS1), non-coding RNA.
chr1	110881944	110881945	ENSG00000162775	uc001dzl.1	+	RBM15	Homo sapiens RNA binding motif protein 15 (RBM15), transcript variant 1, mRNA.
chr1	110950430	110950431	ENSG00000224699	uc031pnm.1	+	LAMTOR5-AS1	Homo sapiens LAMTOR5 antisense RNA 1 (LAMTOR5-AS1), non-coding RNA.
chr1	110950545	110950546	ENSG00000134248	uc001dzr.3	-	LAMTOR5	Homo sapiens late endosomal/lysosomal adaptor, MAPK and MTOR activator 5 (LAMTOR5), mRNA.
chr1	111682248	111682249	ENSG00000134255	uc001eah.1	+	CEPT1	Homo sapiens choline/ethanolamine phosphotransferase 1 (CEPT1), transcript variant 2, mRNA.
chr1	111682837	111682838	ENSG00000156171	uc001ead.4	-	DRAM2	Homo sapiens DNA-damage regulated autophagy modulator 2 (DRAM2), mRNA.
chr1	112162404	112162405	ENSG00000116473	uc001ebl.3	+	RAP1A	Homo sapiens RAP1A, member of RAS oncogene family (RAP1A), transcript variant 2, mRNA.
chr1	112282045	112282046	ENSG00000197852	uc001ebo.2	-	INKA2	Homo sapiens family with sequence similarity 212, member B (INKA2), transcript variant 1, mRNA.
chr1	112282462	112282463	ENSG00000227811	uc001ebq.1	+	INKA2-AS1	Homo sapiens uncharacterized INKA2-AS1 (INKA2-AS1), transcript variant 1, non-coding RNA.
chr1	112298130	112298131	ENSG00000197852	uc001ebr.3	-	RP4-773A18.8	Homo sapiens cDNA clone IMAGE:5298552.
chr1	112298189	112298190	ENSG00000064703	uc001ebs.3	+	DDX20	Homo sapiens DEAD (Asp-Glu-Ala-Asp) box polypeptide 20 (DDX20), mRNA.
chr1	112938799	112938800	ENSG00000143079	uc001ebx.3	+	CTTNBP2NL	Homo sapiens CTTNBP2 N-terminal like (CTTNBP2NL), mRNA.
chr1	112938880	112938881	n/a	uc001eby.1	+	AX747733	Homo sapiens cDNA FLJ35472 fis, clone SMINT2007062.
chr1	113162039	113162040	ENSG00000007341	uc001ecd.3	-	ST7L	Homo sapiens suppression of tumorigenicity 7 like (ST7L), transcript variant 1, mRNA.
chr1	113162074	113162075	ENSG00000116489	uc001ecj.1	+	CAPZA1	Homo sapiens capping protein (actin filament) muscle Z-line, alpha 1 (CAPZA1), mRNA.
chr1	113249677	113249678	ENSG00000155366	uc001ecp.1	-	RHOC	Homo sapiens ras homolog family member C (RHOC), transcript variant 3, mRNA.
chr1	113498974	113498975	ENSG00000155380	uc001ecy.3	-	SLC16A1	Homo sapiens solute carrier family 16, member 1 (monocarboxylic acid transporter 1) (SLC16A1), transcript variant 1, mRNA.
chr1	113499070	113499071	ENSG00000226419	uc001edd.3	+	SLC16A1-AS1	Homo sapiens, clone IMAGE:3890352, mRNA.
chr1	113615723	113615724	ENSG00000238198	uc001ede.1	-	LRIG2-DT	Homo sapiens cDNA clone IMAGE:4798439.
chr1	113615830	113615831	ENSG00000198799	uc001edf.1	+	LRIG2	Homo sapiens leucine-rich repeats and immunoglobulin-like domains 2 (LRIG2), mRNA.
chr1	113933474	113933475	ENSG00000081026	uc001edk.3	+	MAGI3	Homo sapiens membrane associated guanylate kinase, WW and PDZ domain containing 3 (MAGI3), transcript variant 1, mRNA.
chr1	114301776	114301777	ENSG00000116793	uc009wgp.1	-	PHTF1	Homo sapiens putative homeodomain transcription factor 1 (PHTF1), mRNA.
chr1	114355069	114355070	ENSG00000081019	uc001edq.3	-	RSBN1	Homo sapiens round spermatid basic protein 1 (RSBN1), mRNA.
chr1	114471879	114471880	ENSG00000235527	uc001eek.3	-	HIPK1-AS1	Homo sapiens cDNA clone IMAGE:4825288.
chr1	114471995	114471996	ENSG00000163349	uc001eem.3	+	HIPK1	Homo sapiens homeodomain interacting protein kinase 1 (HIPK1), transcript variant 1, mRNA.
chr1	114522029	114522030	ENSG00000116774	uc001eer.1	+	OLFML3	Homo sapiens olfactomedin-like 3 (OLFML3), mRNA.
chr1	115053780	115053781	ENSG00000197323	uc001eew.3	-	TRIM33	Homo sapiens tripartite motif containing 33 (TRIM33), transcript variant a, mRNA.
chr1	115124264	115124265	ENSG00000116752	uc001efa.3	-	BCAS2	Homo sapiens breast carcinoma amplified sequence 2 (BCAS2), mRNA.
chr1	115259514	115259515	ENSG00000213281	uc009wgu.3	-	NRAS	Homo sapiens neuroblastoma RAS viral (v-ras) oncogene homolog (NRAS), mRNA.
chr1	115300670	115300671	ENSG00000009307	uc001efi.3	-	CSDE1	Homo sapiens cold shock domain containing E1, RNA-binding (CSDE1), transcript variant 4, mRNA.
chr1	115323307	115323308	ENSG00000052723	uc001efp.4	-	SIKE1	Homo sapiens suppressor of IKBKE 1 (SIKE1), transcript variant 1, mRNA.
chr1	116961243	116961244	ENSG00000203865	uc001egj.3	-	ATP1A1-AS1	Homo sapiens ATP1A1 opposite strand (ATP1A1-AS1), transcript variant 4, non-coding RNA.
chr1	117113714	117113715	ENSG00000116815	uc001egm.3	-	CD58	Homo sapiens CD58 molecule (CD58), transcript variant 1, mRNA.
chr1	117602948	117602949	ENSG00000116830	uc001egy.3	+	TTF2	Homo sapiens transcription termination factor, RNA polymerase II (TTF2), mRNA.
chr1	117664410	117664411	ENSG00000134253	uc001egz.2	-	TRIM45	Homo sapiens tripartite motif containing 45 (TRIM45), transcript variant 1, mRNA.
chr1	117910084	117910085	ENSG00000198162	uc001ehd.1	+	MAN1A2	Homo sapiens mannosidase, alpha, class 1A, member 2 (MAN1A2), mRNA.
chr1	118148603	118148604	ENSG00000183508	uc001ehe.3	+	TENT5C	Homo sapiens family with sequence similarity 46, member C (TENT5C), mRNA.
chr1	119683047	119683048	ENSG00000231365	uc009whk.2	+	WARS2-AS1	Homo sapiens cDNA FLJ43771 fis, clone TESTI2049553.
chr1	119683294	119683295	ENSG00000116874	uc001ehn.3	-	WARS2	Homo sapiens tryptophanyl tRNA synthetase 2, mitochondrial (WARS2), nuclear gene encoding mitochondrial protein, transcript variant 1, mRNA.
chr1	120190389	120190390	ENSG00000143067	uc001ehy.1	-	ZNF697	Homo sapiens zinc finger protein 697 (ZNF697), mRNA.
chr1	142618798	142618799	ENSG00000230850	uc001eiw.1	+	RP11-782C8.1	Homo sapiens PNAS-130 mRNA, complete cds.
chr1	145395593	145395594	n/a	uc021out.1	-	TRNA_Lys	transfer RNA Lys (anticodon CTT)
chr1	145396951	145396952	n/a	uc021ouu.1	-	TRNA_His	transfer RNA His (anticodon GTG)
chr1	145397934	145397935	n/a	uc021ouv.1	-	TRNA_Gly	transfer RNA Gly (anticodon TCC)
chr1	145399303	145399304	n/a	uc021ouw.1	-	TRNA_Glu	transfer RNA Glu (anticodon CTC)
chr1	145470386	145470387	ENSG00000121851	uc001enp.1	-	POLR3GL	Homo sapiens polymerase (RNA) III (DNA directed) polypeptide G (32kD)-like (POLR3GL), mRNA.
chr1	145470507	145470508	ENSG00000181039	uc001enq.1	+	ANKRD34A	Homo sapiens ankyrin repeat domain 34A (ANKRD34A), mRNA.
chr1	145507556	145507557	ENSG00000131795	uc001ent.2	+	RBM8A	Homo sapiens RNA binding motif protein 8A (RBM8A), mRNA.
chr1	145515898	145515899	ENSG00000211451	uc001enx.4	-	GNRHR2	SubName: Full=Type II gonadotropin-releasing hormone receptor; SubName: Full=Type II gonadotropin-releasing hormone receptor splice variant;
chr1	145515898	145515899	ENSG00000211451	uc009wiv.3	-	GNRHR2	RecName: Full=Putative gonadotropin-releasing hormone II receptor; Short=GnRH II receptor; Short=GnRH-II-R; AltName: Full=Type II GnRH receptor;
chr1	145516164	145516165	ENSG00000131779	uc001eny.2	+	PEX11B	Homo sapiens peroxisomal biogenesis factor 11 beta (PEX11B), transcript variant 1, mRNA.
chr1	145575987	145575988	ENSG00000131788	uc001eoc.1	+	PIAS3	Homo sapiens protein inhibitor of activated STAT, 3 (PIAS3), mRNA.
chr1	145589434	145589435	ENSG00000186364	uc001eoe.3	-	NUDT17	Homo sapiens nudix (nucleoside diphosphate linked moiety X)-type motif 17 (NUDT17), mRNA.
chr1	145610883	145610884	ENSG00000186141	uc001eoh.3	-	POLR3C	Homo sapiens polymerase (RNA) III (DNA directed) polypeptide C (62kD) (POLR3C), mRNA.
chr1	145611035	145611036	ENSG00000121848	uc001eoj.3	+	RNF115	Homo sapiens ring finger protein 115 (RNF115), mRNA.
chr1	146644128	146644129	ENSG00000131791	uc001epe.3	-	PRKAB2	Homo sapiens protein kinase, AMP-activated, beta 2 non-catalytic subunit (PRKAB2), mRNA.
chr1	146714290	146714291	ENSG00000131778	uc001epm.5	+	CHD1L	Homo sapiens chromodomain helicase DNA binding protein 1-like (CHD1L), transcript variant 1, mRNA.
chr1	147142633	147142634	ENSG00000162836	uc001epr.2	-	ACP6	Homo sapiens acid phosphatase 6, lysophosphatidic (ACP6), mRNA.
chr1	148930404	148930405	ENSG00000232527	uc009wkw.1	+	RP11-14N7.2	Homo sapiens lymphocyte-specific protein 1 pseudogene (RP11-14N7.2), transcript variant 1, non-coding RNA.
chr1	149230642	149230643	n/a	uc021oxi.1	-	TRNA_Asn	transfer RNA Asn (anticodon GTT)
chr1	149230715	149230716	ENSG00000232721	uc010pbe.1	+	RP11-403I13.5	Homo sapiens cDNA clone IMAGE:4734071, partial cds.
chr1	149858231	149858232	ENSG00000184678	uc001etc.3	-	H2BC21	Homo sapiens histone cluster 2, H2be (H2BC21), mRNA.
chr1	149858524	149858525	ENSG00000184260	uc001etd.3	+	H2AC20	Homo sapiens histone cluster 2, H2ac (H2AC20), mRNA.
chr1	149859465	149859466	ENSG00000184270	uc001ete.3	-	H2AC21	Homo sapiens histone cluster 2, H2ab (H2AC21), mRNA.
chr1	149871154	149871155	ENSG00000178096	uc001etf.3	+	BOLA1	Homo sapiens bolA homolog 1 (E. coli) (BOLA1), mRNA.
chr1	149889433	149889434	ENSG00000159164	uc001etg.3	-	SV2A	Homo sapiens synaptic vesicle glycoprotein 2A (SV2A), mRNA.
chr1	149900143	149900144	ENSG00000143368	uc001etk.2	-	SF3B4	Homo sapiens splicing factor 3b, subunit 4, 49kDa (SF3B4), mRNA.
chr1	149982685	149982686	ENSG00000163113	uc001etn.3	-	OTUD7B	Homo sapiens OTU domain containing 7B (OTUD7B), mRNA.
chr1	150039341	150039342	ENSG00000136631	uc001etp.3	+	VPS45	Homo sapiens vacuolar protein sorting 45 homolog (S. cerevisiae) (VPS45), mRNA.
chr1	150208503	150208504	ENSG00000143401	uc001etw.3	-	ANP32E	Homo sapiens acidic (leucine-rich) nuclear phosphoprotein 32 family, member E (ANP32E), transcript variant 1, mRNA.
chr1	150241608	150241609	ENSG00000117362	uc001ety.2	-	APH1A	Homo sapiens APH1A gamma secretase subunit (APH1A), transcript variant 1, mRNA.
chr1	150293927	150293928	ENSG00000117360	uc001eum.4	+	PRPF3	Homo sapiens PRP3 pre-mRNA processing factor 3 homolog (S. cerevisiae) (PRPF3), mRNA.
chr1	150336989	150336990	ENSG00000163125	uc009wlr.3	+	RPRD2	Homo sapiens regulation of nuclear pre-mRNA domain containing 2 (RPRD2), mRNA.
chr1	150459839	150459840	ENSG00000143374	uc001euq.4	+	TARS2	Homo sapiens threonyl-tRNA synthetase 2, mitochondrial (putative) (TARS2), nuclear gene encoding mitochondrial protein, transcript variant 1, mRNA.
chr1	150488232	150488233	ENSG00000228126	uc031pos.1	+	FALEC	Homo sapiens long intergenic non-protein coding RNA 568 (FALEC), non-coding RNA.
chr1	150521897	150521898	ENSG00000143382	uc001eux.3	+	ADAMTSL4	Homo sapiens ADAMTS-like 4 (ADAMTSL4), transcript variant 1, mRNA.
chr1	150552213	150552214	ENSG00000143384	uc001euz.3	-	MCL1	Homo sapiens myeloid cell leukemia sequence 1 (BCL2-related) (MCL1), nuclear gene encoding mitochondrial protein, transcript variant 1, mRNA.
chr1	150849243	150849244	ENSG00000143437	uc001evr.2	-	ARNT	Homo sapiens aryl hydrocarbon receptor nuclear translocator (ARNT), transcript variant 1, mRNA.
chr1	151020258	151020259	ENSG00000143443	uc001ewn.3	+	C1orf56	Homo sapiens chromosome 1 open reading frame 56 (C1orf56), mRNA.
chr1	151119139	151119140	ENSG00000143434	uc001ewv.3	-	SEMA6C	Homo sapiens sema domain, transmembrane domain (TM), and cytoplasmic domain, (semaphorin) 6C (SEMA6C), transcript variant 1, mRNA.
chr1	151138369	151138370	ENSG00000163155	uc001ewy.3	-	LYSMD1	Homo sapiens LysM, putative peptidoglycan-binding, domain containing 1 (LYSMD1), transcript variant 1, mRNA.
chr1	151138497	151138498	ENSG00000163156	uc001ewz.3	+	SCNM1	Homo sapiens sodium channel modifier 1 (SCNM1), transcript variant 1, mRNA.
chr1	151227196	151227197	ENSG00000159352	uc001exl.3	+	PSMD4	Homo sapiens proteasome (prosome, macropain) 26S subunit, non-ATPase, 4 (PSMD4), mRNA.
chr1	151254404	151254405	ENSG00000232671	uc001exo.3	-	ZNF687-AS1	Homo sapiens, clone IMAGE:3616855, mRNA.
chr1	151254790	151254791	ENSG00000143373	uc001exq.3	+	ZNF687	Homo sapiens zinc finger protein 687 (ZNF687), mRNA.
chr1	151345209	151345210	ENSG00000143416	uc010pcy.3	-	SELENBP1	Homo sapiens selenium binding protein 1 (SELENBP1), transcript variant 3, mRNA.
chr1	151483861	151483862	ENSG00000143375	uc009wmw.3	+	CGN	Homo sapiens cingulin (CGN), mRNA.
chr1	151512780	151512781	ENSG00000143367	uc001eyl.3	+	TUFT1	Homo sapiens tuftelin 1 (TUFT1), transcript variant 1, mRNA.
chr1	151584661	151584662	ENSG00000143376	uc001eyn.1	+	SNX27	Homo sapiens sorting nexin family member 27 (SNX27), mRNA.
chr1	151736039	151736040	ENSG00000143436	uc001eyv.3	-	MRPL9	Homo sapiens mitochondrial ribosomal protein L9 (MRPL9), nuclear gene encoding mitochondrial protein, mRNA.
chr1	151882360	151882361	ENSG00000159445	uc001ezj.2	-	THEM4	Homo sapiens thioesterase superfamily member 4 (THEM4), mRNA.
chr1	153538305	153538306	ENSG00000196754	uc001fcb.3	-	S100A2	Homo sapiens S100 calcium binding protein A2 (S100A2), mRNA.
chr1	153600116	153600117	ENSG00000189171	uc001fch.3	-	S100A13	Homo sapiens S100 calcium binding protein A13 (S100A13), transcript variant 3, mRNA.
chr1	153600872	153600873	ENSG00000160678	uc001fck.1	+	S100A1	Homo sapiens S100 calcium binding protein A1 (S100A1), mRNA.
chr1	153606457	153606458	ENSG00000160679	uc001fcn.2	+	CHTOP	Homo sapiens chromatin target of PRMT1 (CHTOP), transcript variant 2, mRNA.
chr1	153631129	153631130	ENSG00000143553	uc001fcq.4	+	SNAPIN	Homo sapiens SNAP-associated protein (SNAPIN), transcript variant 1, mRNA.
chr1	153919153	153919154	ENSG00000198837	uc001fdd.1	-	DENND4B	Homo sapiens DENN/MADD domain containing 4B (DENND4B), mRNA.
chr1	153931131	153931132	ENSG00000160741	uc021pab.1	-	CRTC2	Homo sapiens CREB regulated transcription coactivator 2 (CRTC2), mRNA.
chr1	153940659	153940660	ENSG00000143570	uc031ppi.1	-	SLC39A1	Homo sapiens solute carrier family 39 (zinc transporter), member 1 (SLC39A1), transcript variant 5, mRNA.
chr1	153940674	153940675	ENSG00000143578	uc001fdr.3	+	CREB3L4	Homo sapiens cAMP responsive element binding protein 3-like 4 (CREB3L4), transcript variant 3, mRNA.
chr1	153950450	153950451	ENSG00000143543	uc001fds.3	-	JTB	Homo sapiens jumping translocation breakpoint (JTB), mRNA.
chr1	153958852	153958853	ENSG00000143545	uc001fdt.2	-	RAB13	Homo sapiens RAB13, member RAS oncogene family (RAB13), transcript variant 1, mRNA.
chr1	153963238	153963239	ENSG00000177954	uc001fdv.3	+	RPS27	Homo sapiens ribosomal protein S27 (RPS27), mRNA.
chr1	154193272	154193273	ENSG00000143612	uc001fei.2	-	C1orf43	Homo sapiens chromosome 1 open reading frame 43 (C1orf43), transcript variant 3, mRNA.
chr1	154193324	154193325	ENSG00000143569	uc001fep.4	+	UBAP2L	Homo sapiens ubiquitin associated protein 2-like (UBAP2L), transcript variant 1, mRNA.
chr1	154245038	154245039	ENSG00000143575	uc001fes.3	+	HAX1	Homo sapiens HCLS1 associated protein X-1 (HAX1), transcript variant 1, mRNA.
chr1	154580723	154580724	ENSG00000160710	uc001ffh.3	-	ADAR	Homo sapiens adenosine deaminase, RNA-specific (ADAR), transcript variant 1, mRNA.
chr1	154909483	154909484	ENSG00000163344	uc001ffq.3	-	PMVK	Homo sapiens phosphomevalonate kinase (PMVK), mRNA.
chr1	154934257	154934258	ENSG00000163348	uc001fft.3	-	PYGO2	Homo sapiens pygopus homolog 2 (Drosophila) (PYGO2), mRNA.
chr1	154943222	154943223	ENSG00000160691	uc001ffw.3	-	SHC1	Homo sapiens SHC (Src homology 2 domain containing) transforming protein 1 (SHC1), transcript variant 3, mRNA.
chr1	154947117	154947118	ENSG00000173207	uc001fgb.3	+	CKS1B	Homo sapiens CDC28 protein kinase regulatory subunit 1B (CKS1B), transcript variant 1, mRNA.
chr1	154948168	154948169	ENSG00000264349	uc021pai.1	+	MIR4258	Homo sapiens microRNA 4258 (MIR4258), microRNA.
chr1	155051347	155051348	ENSG00000143590	uc001fhf.3	+	EFNA3	Homo sapiens ephrin-A3 (EFNA3), mRNA.
chr1	155108287	155108288	ENSG00000169241	uc001fhj.4	+	SLC50A1	Homo sapiens solute carrier family 50 (sugar transporter), member 1 (SLC50A1), transcript variant 1, mRNA.
chr1	155112882	155112883	ENSG00000179085	uc001fhm.3	-	DPM3	Homo sapiens dolichyl-phosphate mannosyltransferase polypeptide 3 (DPM3), transcript variant 1, mRNA.
chr1	155145803	155145804	ENSG00000163463	uc001fho.3	-	KRTCAP2	Homo sapiens keratinocyte associated protein 2 (KRTCAP2), mRNA.
chr1	155146262	155146263	ENSG00000163462	uc001fhs.2	+	TRIM46	Homo sapiens tripartite motif containing 46 (TRIM46), transcript variant 1, mRNA.
chr1	155162705	155162706	ENSG00000185499	uc031ppv.1	-	MUC1	Homo sapiens mucin 1, cell surface associated (MUC1), transcript variant 9, mRNA.
chr1	155164967	155164968	ENSG00000271748	uc021pas.1	+	MIR92B	Homo sapiens microRNA 92b (MIR92B), microRNA.
chr1	155177771	155177772	ENSG00000169231	uc001fix.3	-	THBS3	Homo sapiens thrombospondin 3 (THBS3), transcript variant 1, mRNA.
chr1	155178489	155178490	ENSG00000173171	uc001fjb.3	+	MTX1	Homo sapiens metaxin 1 (MTX1), transcript variant 1, mRNA.
chr1	155214652	155214653	ENSG00000177628	uc001fjl.3	-	GBA	Homo sapiens glucosidase, beta, acid (GBA), transcript variant 3, mRNA.
chr1	155232175	155232176	ENSG00000116521	uc001fjs.3	-	SCAMP3	Homo sapiens secretory carrier membrane protein 3 (SCAMP3), transcript variant 1, mRNA.
chr1	155278538	155278539	ENSG00000160752	uc001fkc.2	+	FDPS	Homo sapiens farnesyl diphosphate synthase (FDPS), transcript variant 1, mRNA.
chr1	155293937	155293938	ENSG00000225855	uc001fki.3	-	RUSC1-AS1	Homo sapiens RUSC1 antisense RNA 1 (RUSC1-AS1), mRNA.
chr1	155531863	155531864	ENSG00000235919	uc001fkv.3	+	ASH1L-AS1	Homo sapiens cDNA clone IMAGE:3942608, partial cds.
chr1	155532323	155532324	ENSG00000116539	uc001fkt.3	-	ASH1L	Homo sapiens ash1 (absent, small, or homeotic)-like (Drosophila) (ASH1L), mRNA.
chr1	155579960	155579961	ENSG00000125459	uc001fky.4	+	MSTO1	Homo sapiens misato homolog 1 (Drosophila) (MSTO1), transcript variant 1, mRNA.
chr1	156023515	156023516	ENSG00000160803	uc001fna.3	-	UBQLN4	Homo sapiens ubiquilin 4 (UBQLN4), mRNA.
chr1	156024516	156024517	ENSG00000116586	uc001fnb.3	+	LAMTOR2	Homo sapiens late endosomal/lysosomal adaptor, MAPK and MTOR activator 2 (LAMTOR2), transcript variant 1, mRNA.
chr1	156182778	156182779	ENSG00000260238	uc021pbb.1	+	PMF1-BGLAP	Homo sapiens PMF1-BGLAP readthrough (PMF1-BGLAP), transcript variant 1, mRNA.
chr1	156252619	156252620	ENSG00000198952	uc001foc.4	-	SMG5	Homo sapiens smg-5 homolog, nonsense mediated mRNA decay factor (C. elegans) (SMG5), mRNA.
chr1	156308205	156308206	ENSG00000163468	uc001fol.2	-	CCT3	Homo sapiens chaperonin containing TCP1, subunit 3 (gamma) (CCT3), transcript variant 1, mRNA.
chr1	156561557	156561558	ENSG00000163382	uc001fph.3	+	NAXE	Homo sapiens apolipoprotein A-I binding protein (NAXE), mRNA.
chr1	156697704	156697705	ENSG00000143319	uc001fps.1	-	ISG20L2	Homo sapiens interferon stimulated exonuclease gene 20kDa-like 2 (ISG20L2), mRNA.
chr1	156698262	156698263	ENSG00000143303	uc001fpu.3	+	RRNAD1	Homo sapiens ribosomal RNA adenine dimethylase domain containing 1 (RRNAD1), transcript variant 1, mRNA.
chr1	156710922	156710923	ENSG00000143314	uc001fpx.1	-	MRPL24	Homo sapiens mitochondrial ribosomal protein L24 (MRPL24), nuclear gene encoding mitochondrial protein, transcript variant 1, mRNA.
chr1	156721542	156721543	ENSG00000143321	uc001fpy.4	-	HDGF	Homo sapiens hepatoma-derived growth factor (HDGF), transcript variant 1, mRNA.
chr1	156737273	156737274	ENSG00000143294	uc001fqa.3	+	PRCC	Homo sapiens papillary renal cell carcinoma (translocation-associated) (PRCC), mRNA.
chr1	157108382	157108383	ENSG00000117036	uc001fqr.2	-	ETV3	Homo sapiens ets variant 3 (ETV3), transcript variant 1, mRNA.
chr1	159141376	159141377	ENSG00000162706	uc001ftk.2	+	CADM3	Homo sapiens cell adhesion molecule 3 (CADM3), transcript variant 1, mRNA.
chr1	159894340	159894341	ENSG00000158710	uc031pqu.1	-	TAGLN2	Homo sapiens transgelin 2 (TAGLN2), transcript variant 3, mRNA.
chr1	159915385	159915386	ENSG00000085552	uc001fur.2	-	IGSF9	Homo sapiens immunoglobulin superfamily, member 9 (IGSF9), transcript variant 1, mRNA.
chr1	160232349	160232350	ENSG00000132716	uc010pjb.1	-	DCAF8	Homo sapiens DDB1 and CUL4 associated factor 8 (DCAF8), transcript variant 1, mRNA.
chr1	160313062	160313063	ENSG00000162736	uc001fvx.3	+	NCSTN	Homo sapiens nicastrin (NCSTN), mRNA.
chr1	160313353	160313354	ENSG00000122218	uc001fvv.4	-	COPA	Homo sapiens coatomer protein complex, subunit alpha (COPA), transcript variant 1, mRNA.
chr1	161087861	161087862	ENSG00000158793	uc001fxv.2	+	NIT1	Homo sapiens nitrilase 1 (NIT1), transcript variant 1, mRNA.
chr1	161087865	161087866	ENSG00000143256	uc001fxu.3	-	PFDN2	Homo sapiens prefoldin subunit 2 (PFDN2), mRNA.
chr1	161102255	161102256	ENSG00000158796	uc001fxz.3	-	DEDD	Homo sapiens death effector domain containing (DEDD), transcript variant 4, mRNA.
chr1	161123533	161123534	ENSG00000143222	uc001fyd.4	+	UFC1	Homo sapiens ubiquitin-fold modifier conjugating enzyme 1 (UFC1), mRNA.
chr1	161129253	161129254	ENSG00000143258	uc010pkd.2	+	USP21	Homo sapiens ubiquitin specific peptidase 21 (USP21), transcript variant 1, mRNA.
chr1	161171936	161171937	ENSG00000158864	uc001fyw.3	+	NDUFS2	Homo sapiens NADH dehydrogenase (ubiquinone) Fe-S protein 2, 49kDa (NADH-coenzyme Q reductase) (NDUFS2), nuclear gene encoding mitochondrial protein, transcript variant 2, mRNA.
chr1	161369561	161369562	n/a	uc021pbx.1	-	TRNA_Val	transfer RNA Val (anticodon CAC)
chr1	161391953	161391954	n/a	uc021pbz.1	-	TRNA_Glu	transfer RNA Glu (anticodon TTC)
chr1	161719580	161719581	ENSG00000081721	uc001gbo.3	+	DUSP12	Homo sapiens dual specificity phosphatase 12 (DUSP12), mRNA.
chr1	161736033	161736034	ENSG00000118217	uc001gbs.3	+	ATF6	Homo sapiens activating transcription factor 6 (ATF6), mRNA.
chr1	162467594	162467595	ENSG00000152332	uc001gcc.2	+	UHMK1	Homo sapiens U2AF homology motif (UHM) kinase 1 (UHMK1), transcript variant 1, mRNA.
chr1	162531295	162531296	ENSG00000117143	uc001gce.4	+	UAP1	Homo sapiens UDP-N-acteylglucosamine pyrophosphorylase 1 (UAP1), mRNA.
chr1	165667899	165667900	ENSG00000143149	uc001gdh.1	-	ALDH9A1	Homo sapiens aldehyde dehydrogenase 9 family, member A1 (ALDH9A1), mRNA.
chr1	165667986	165667987	ENSG00000215838	uc001gdi.3	+	LOC440700	Homo sapiens carbonic anhydrase XIV (CA14) pseudogene (LOC440700), non-coding RNA.
chr1	166808723	166808724	ENSG00000143157	uc001gdt.1	+	POGK	Homo sapiens pogo transposable element with KRAB domain (POGK), mRNA.
chr1	167190065	167190066	ENSG00000143190	uc001gee.3	+	POU2F1	Homo sapiens POU class 2 homeobox 1 (POU2F1), transcript variant 1, mRNA.
chr1	167905796	167905797	ENSG00000143164	uc001gex.3	+	DCAF6	Homo sapiens DDB1 and CUL4 associated factor 6 (DCAF6), transcript variant 3, mRNA.
chr1	167906306	167906307	ENSG00000143158	uc001get.3	-	MPC2	Homo sapiens mitochondrial pyruvate carrier 2 (MPC2), nuclear gene encoding mitochondrial protein, transcript variant 1, mRNA.
chr1	168148170	168148171	ENSG00000143155	uc001gfg.3	+	TIPRL	Homo sapiens TIP41, TOR signaling pathway regulator-like (S. cerevisiae) (TIPRL), transcript variant 1, mRNA.
chr1	168195254	168195255	ENSG00000213064	uc001gfi.4	+	SFT2D2	Homo sapiens SFT2 domain containing 2 (SFT2D2), mRNA.
chr1	169075946	169075947	ENSG00000143153	uc001gfr.1	+	ATP1B1	Homo sapiens ATPase, Na+/K+ transporting, beta 1 polypeptide (ATP1B1), mRNA.
chr1	169455207	169455208	ENSG00000117479	uc001gge.4	-	SLC19A2	Homo sapiens solute carrier family 19 (thiamine transporter), member 2 (SLC19A2), mRNA.
chr1	169863099	169863100	ENSG00000000457	uc001ggs.3	-	SCYL3	Homo sapiens SCY1-like 3 (S. cerevisiae) (SCYL3), transcript variant 2, mRNA.
chr1	171711378	171711379	ENSG00000117533	uc001ghx.2	-	VAMP4	Homo sapiens vesicle-associated membrane protein 4 (VAMP4), transcript variant 1, mRNA.
chr1	171750760	171750761	ENSG00000010165	uc001ghz.3	+	EEF1AKNMT	Homo sapiens methyltransferase like 13 (EEF1AKNMT), transcript variant 1, mRNA.
chr1	172413229	172413230	ENSG00000135845	uc001gio.3	-	PIGC	Homo sapiens phosphatidylinositol glycan anchor biosynthesis, class C (PIGC), transcript variant 1, mRNA.
chr1	172502259	172502260	ENSG00000094975	uc001giq.4	+	SUCO	Homo sapiens SUN domain containing ossification factor (SUCO), transcript variant 1, mRNA.
chr1	173446293	173446294	n/a	uc001gix.1	-	PRDX6-AS1	Homo sapiens uncharacterized PRDX6-AS1 (PRDX6-AS1), non-coding RNA.
chr1	173446485	173446486	ENSG00000117592	uc001giy.1	+	PRDX6	Homo sapiens peroxiredoxin 6 (PRDX6), mRNA.
chr1	173793269	173793270	ENSG00000120334	uc001gje.4	-	CENPL	Homo sapiens centromere protein L (CENPL), transcript variant 3, mRNA.
chr1	173793796	173793797	ENSG00000117593	uc001gjh.2	+	DARS2	Homo sapiens aspartyl-tRNA synthetase 2, mitochondrial (DARS2), nuclear gene encoding mitochondrial protein, mRNA.
chr1	173832385	173832386	ENSG00000270084	uc021pfa.1	+	GAS5-AS1	Homo sapiens GAS5 antisense RNA 1 (GAS5-AS1), non-coding RNA.
chr1	173836075	173836076	n/a	uc009wwo.1	-	SNORD75	Homo sapiens small nucleolar RNA, C/D box 75 (SNORD75), small nucleolar RNA.
chr1	173836882	173836883	ENSG00000234741	uc001gjo.1	-	SNORD74	Homo sapiens small nucleolar RNA, C/D box 74 (SNORD74), small nucleolar RNA.
chr1	173837124	173837125	ENSG00000234741	uc001gjk.3	-	GAS5	Homo sapiens growth arrest-specific 5 (non-protein coding) (GAS5), non-coding RNA.
chr1	173837492	173837493	ENSG00000185278	uc009wwp.1	+	ZBTB37	Homo sapiens zinc finger and BTB domain containing 37 (ZBTB37), transcript variant 1, mRNA.
chr1	174968891	174968892	ENSG00000116161	uc001gkj.1	+	CACYBP	Homo sapiens calcyclin binding protein (CACYBP), transcript variant 1, mRNA.
chr1	176176369	176176370	ENSG00000143207	uc001gku.1	-	COP1	Homo sapiens ring finger and WD repeat domain 2, E3 ubiquitin protein ligase (COP1), transcript variant 1, mRNA.
chr1	178062734	178062735	ENSG00000224687	uc001gln.1	-	RASAL2-AS1	Homo sapiens RASAL2 antisense RNA 1 (RASAL2-AS1), non-coding RNA.
chr1	178062863	178062864	ENSG00000075391	uc001glq.3	+	RASAL2	Homo sapiens RAS protein activator like 2 (RASAL2), transcript variant 2, mRNA.
chr1	178995073	178995074	ENSG00000116199	uc001gmc.3	+	FAM20B	Homo sapiens family with sequence similarity 20, member B (FAM20B), mRNA.
chr1	179051111	179051112	ENSG00000186283	uc001gmd.3	+	TOR3A	Homo sapiens torsin family 3, member A (TOR3A), mRNA.
chr1	179262848	179262849	ENSG00000057252	uc001gml.3	+	SOAT1	Homo sapiens sterol O-acyltransferase 1 (SOAT1), nuclear gene encoding mitochondrial protein, transcript variant 1, mRNA.
chr1	179851176	179851177	ENSG00000143337	uc001gnp.2	+	TOR1AIP1	Homo sapiens torsin A interacting protein 1 (TOR1AIP1), transcript variant 1, mRNA.
chr1	179923907	179923908	ENSG00000135837	uc001gnt.3	+	CEP350	Homo sapiens centrosomal protein 350kDa (CEP350), mRNA.
chr1	180123967	180123968	ENSG00000116260	uc001gnz.3	+	QSOX1	Homo sapiens quiescin Q6 sulfhydryl oxidase 1 (QSOX1), transcript variant 1, mRNA.
chr1	180472021	180472022	ENSG00000135847	uc001gog.3	-	ACBD6	Homo sapiens acyl-CoA binding domain containing 6 (ACBD6), mRNA.
chr1	180992045	180992046	ENSG00000135823	uc021pfr.1	-	STX6	Homo sapiens syntaxin 6 (STX6), mRNA.
chr1	181057637	181057638	ENSG00000162783	uc001got.4	+	IER5	Homo sapiens immediate early response 5 (IER5), mRNA.
chr1	182758583	182758584	ENSG00000135838	uc009wyb.3	+	NPL	Homo sapiens N-acetylneuraminate pyruvate lyase (dihydrodipicolinate synthase) (NPL), transcript variant 1, mRNA.
chr1	182808438	182808439	ENSG00000135829	uc001gpr.3	+	DHX9	Homo sapiens DEAH (Asp-Glu-Ala-His) box helicase 9 (DHX9), transcript variant 1, mRNA.
chr1	182992594	182992595	ENSG00000135862	uc001gpy.4	+	LAMC1	Homo sapiens laminin, gamma 1 (formerly LAMB2) (LAMC1), mRNA.
chr1	183441116	183441117	ENSG00000232860	uc001gqe.3	-	SMG7-AS1	Homo sapiens SMG7 antisense RNA 1 (SMG7-AS1), non-coding RNA.
chr1	183441505	183441506	ENSG00000116698	uc001gqf.3	+	SMG7	Homo sapiens smg-7 homolog, nonsense mediated mRNA decay factor (C. elegans) (SMG7), transcript variant 4, mRNA.
chr1	184020810	184020811	ENSG00000198860	uc001gqt.4	+	TSEN15	Homo sapiens tRNA splicing endonuclease 15 homolog (S. cerevisiae) (TSEN15), transcript variant 1, mRNA.
chr1	185126115	185126116	ENSG00000121486	uc001grf.4	-	TRMT1L	Homo sapiens tRNA methyltransferase 1 homolog (S. cerevisiae)-like (TRMT1L), transcript variant 1, mRNA.
chr1	185126191	185126192	ENSG00000116668	uc001grg.4	+	SWT1	Homo sapiens SWT1 RNA endoribonuclease homolog (S. cerevisiae) (SWT1), transcript variant 2, mRNA.
chr1	185286460	185286461	ENSG00000116679	uc001grl.3	-	IVNS1ABP	Homo sapiens influenza virus NS1A binding protein (IVNS1ABP), mRNA.
chr1	185703682	185703683	ENSG00000143341	uc001grq.1	+	HMCN1	Homo sapiens hemicentin 1 (HMCN1), mRNA.
chr1	186344456	186344457	ENSG00000047410	uc001grv.3	-	TPR	Homo sapiens translocated promoter region, nuclear basket protein (TPR), mRNA.
chr1	192778168	192778169	ENSG00000116741	uc001gsl.3	+	RGS2	Homo sapiens regulator of G-protein signaling 2, 24kDa (RGS2), mRNA.
chr1	198126107	198126108	ENSG00000151414	uc001gun.4	+	NEK7	Homo sapiens NIMA-related kinase 7 (NEK7), mRNA.
chr1	200639125	200639126	ENSG00000118197	uc009wzk.3	-	DDX59	Homo sapiens DEAD (Asp-Glu-Ala-Asp) box polypeptide 59 (DDX59), mRNA.
chr1	201084499	201084500	n/a	uc031prl.1	-	ASCL5	Homo sapiens achaete-scute complex homolog 5 (Drosophila) (ASCL5), mRNA.
chr1	201438298	201438299	ENSG00000174307	uc001gwq.4	-	PHLDA3	Homo sapiens pleckstrin homology-like domain, family A, member 3 (PHLDA3), transcript variant 2, non-coding RNA.
chr1	201438298	201438299	ENSG00000174307	uc031prm.1	-	PHLDA3	Homo sapiens pleckstrin homology-like domain, family A, member 3 (PHLDA3), transcript variant 2, non-coding RNA.
chr1	201798287	201798288	ENSG00000198700	uc001gwz.3	+	IPO9	Homo sapiens importin 9 (IPO9), mRNA.
chr1	201857804	201857805	ENSG00000198892	uc001gxa.3	+	SHISA4	Homo sapiens shisa homolog 4 (Xenopus laevis) (SHISA4), transcript variant 1, mRNA.
chr1	201951765	201951766	ENSG00000176393	uc001gxd.3	+	RNPEP	Homo sapiens arginyl aminopeptidase (aminopeptidase B) (RNPEP), mRNA.
chr1	202113870	202113871	ENSG00000143862	uc001gxk.2	-	ARL8A	Homo sapiens ADP-ribosylation factor-like 8A (ARL8A), transcript variant 1, mRNA.
chr1	202780073	202780074	ENSG00000228288	uc031prp.1	+	PCAT6	Homo sapiens KDM5B antisense RNA 1 (head to head) (PCAT6), transcript variant 1, non-coding RNA.
chr1	202858384	202858385	ENSG00000183155	uc001gyl.3	-	RABIF	Homo sapiens RAB interacting factor (RABIF), mRNA.
chr1	202896370	202896371	ENSG00000117153	uc001gyo.1	-	KLHL12	Homo sapiens kelch-like family member 12 (KLHL12), mRNA.
chr1	202927523	202927524	ENSG00000159346	uc001gyq.5	-	ADIPOR1	Homo sapiens adiponectin receptor 1 (ADIPOR1), transcript variant 1, mRNA.
chr1	202976392	202976393	ENSG00000234761	uc021phr.1	-	LOC401980	Homo sapiens 4933406M09Rik pseudogene (LOC401980), non-coding RNA.
chr1	202976533	202976534	ENSG00000163444	uc001gyu.1	+	TMEM183A	Homo sapiens transmembrane protein 183A (TMEM183A), mRNA.
chr1	203274452	203274453	ENSG00000233791	uc009xao.2	-	LINC01136	Homo sapiens uncharacterized LINC01136 (LINC01136), transcript variant 1, non-coding RNA.
chr1	203274663	203274664	ENSG00000159388	uc001gzq.3	+	BTG2	Homo sapiens BTG family, member 2 (BTG2), mRNA.
chr1	203830739	203830740	ENSG00000182004	uc001hai.3	+	SNRPE	Homo sapiens small nuclear ribonucleoprotein polypeptide E (SNRPE), nuclear gene encoding mitochondrial protein, mRNA.
chr1	204042245	204042246	ENSG00000143842	uc001ham.3	+	SOX13	Homo sapiens SRY (sex determining region Y)-box 13 (SOX13), mRNA.
chr1	204380943	204380944	ENSG00000158615	uc001hav.4	-	PPP1R15B	Homo sapiens protein phosphatase 1, regulatory subunit 15B (PPP1R15B), mRNA.
chr1	205091149	205091150	ENSG00000117222	uc001hbu.2	-	RBBP5	Homo sapiens retinoblastoma binding protein 5 (RBBP5), transcript variant 1, mRNA.
chr1	205417525	205417526	ENSG00000199059	uc010prh.1	-	MIR135B	Homo sapiens microRNA 135b (MIR135B), microRNA.
chr1	205719371	205719372	ENSG00000069275	uc001hdb.3	-	NUCKS1	Homo sapiens nuclear casein kinase and cyclin-dependent kinase substrate 1 (NUCKS1), mRNA.
chr1	206808880	206808881	ENSG00000143479	uc001hej.3	+	DYRK3	Homo sapiens dual-specificity tyrosine-(Y)-phosphorylation regulated kinase 3 (DYRK3), transcript variant 1, mRNA.
chr1	209957889	209957890	ENSG00000162757	uc001hhp.1	-	C1orf74	Homo sapiens chromosome 1 open reading frame 74 (C1orf74), mRNA.
chr1	210001311	210001312	ENSG00000117597	uc001hhr.2	+	UTP25	Homo sapiens digestive organ expansion factor homolog (zebrafish) (UTP25), mRNA.
chr1	210111518	210111519	ENSG00000143469	uc001hhs.5	+	SYT14	Homo sapiens synaptotagmin XIV (SYT14), transcript variant 1, mRNA.
chr1	210406194	210406195	ENSG00000082497	uc001hhy.3	+	SERTAD4	Homo sapiens SERTA domain containing 4 (SERTAD4), mRNA.
chr1	210407465	210407466	ENSG00000203706	uc001hhx.4	-	SERTAD4-AS1	Homo sapiens SERTAD4 antisense RNA 1 (SERTAD4-AS1), non-coding RNA.
chr1	210501595	210501596	ENSG00000054392	uc009xcx.3	+	HHAT	Homo sapiens hedgehog acyltransferase (HHAT), transcript variant 2, mRNA.
chr1	211432707	211432708	ENSG00000117625	uc010psw.2	+	RCOR3	Homo sapiens REST corepressor 3 (RCOR3), transcript variant 1, mRNA.
chr1	211752098	211752099	ENSG00000170385	uc001hio.1	-	SLC30A1	Homo sapiens solute carrier family 30 (zinc transporter), member 1 (SLC30A1), mRNA.
chr1	212606228	212606229	ENSG00000117691	uc001hjd.3	+	NENF	Homo sapiens neudesin neurotrophic factor (NENF), transcript variant 1, mRNA.
chr1	213031479	213031480	ENSG00000198468	uc001hjs.5	-	FLVCR1-DT	Homo sapiens FLVCR1 antisense RNA 1 (head to head) (FLVCR1-DT), transcript variant 2, non-coding RNA.
chr1	213031596	213031597	ENSG00000162769	uc001hjt.3	+	FLVCR1	Homo sapiens feline leukemia virus subgroup C cellular receptor 1 (FLVCR1), mRNA.
chr1	213189167	213189168	ENSG00000174606	uc001hjz.3	-	ANGEL2	Homo sapiens angel homolog 2 (Drosophila) (ANGEL2), mRNA.
chr1	214161277	214161278	ENSG00000117707	uc001hkg.2	+	PROX1	Homo sapiens prospero homeobox 1 (PROX1), transcript variant 1, mRNA.
chr1	214454564	214454565	ENSG00000143499	uc021pix.1	+	SMYD2	Homo sapiens SET and MYND domain containing 2 (SMYD2), mRNA.
chr1	214725023	214725024	ENSG00000152104	uc001hkk.2	-	PTPN14	Homo sapiens protein tyrosine phosphatase, non-receptor type 14 (PTPN14), mRNA.
chr1	215740734	215740735	ENSG00000136636	uc001hks.3	+	KCTD3	Homo sapiens potassium channel tetramerisation domain containing 3 (KCTD3), mRNA.
chr1	218518675	218518676	ENSG00000092969	uc001hln.3	+	TGFB2	Homo sapiens transforming growth factor, beta 2 (TGFB2), transcript variant 1, mRNA.
chr1	218519019	218519020	ENSG00000232480	uc031psd.1	-	TGFB2-AS1	Homo sapiens uncharacterized TGFB2-AS1 (TGFB2-AS1), non-coding RNA.
chr1	219347129	219347130	ENSG00000228063	uc001hlp.3	-	LYPLAL1-DT	Homo sapiens uncharacterized LYPLAL1-DT (LYPLAL1-DT), non-coding RNA.
chr1	219347191	219347192	ENSG00000143353	uc001hlq.4	+	LYPLAL1	Homo sapiens lysophospholipase-like 1 (LYPLAL1), mRNA.
chr1	220267454	220267455	ENSG00000067704	uc001hmc.3	+	IARS2	Homo sapiens isoleucyl-tRNA synthetase 2, mitochondrial (IARS2), nuclear gene encoding mitochondrial protein, mRNA.
chr1	220445842	220445843	ENSG00000118873	uc010puk.1	-	RAB3GAP2	Homo sapiens RAB3 GTPase activating protein subunit 2 (non-catalytic) (RAB3GAP2), mRNA.
chr1	222885863	222885864	ENSG00000186063	uc001hnn.3	-	AIDA	Homo sapiens axin interactor, dorsalization associated (AIDA), mRNA.
chr1	222885905	222885906	ENSG00000162819	uc001hnq.1	+	BROX	Homo sapiens BRO1 domain and CAAX motif containing (BROX), mRNA.
chr1	223900118	223900119	ENSG00000162909	uc001hob.4	+	CAPN2	Homo sapiens calpain 2, (m/II) large subunit (CAPN2), transcript variant 1, mRNA.
chr1	224033673	224033674	ENSG00000143514	uc010pvb.2	-	TP53BP2	Homo sapiens tumor protein p53 binding protein, 2 (TP53BP2), transcript variant 1, mRNA.
chr1	224301788	224301789	ENSG00000143756	uc001hoh.3	+	FBXO28	Homo sapiens F-box protein 28 (FBXO28), transcript variant 1, mRNA.
chr1	224544512	224544513	ENSG00000143771	uc001hom.2	+	CNIH4	Homo sapiens cornichon homolog 4 (Drosophila) (CNIH4), transcript variant 1, mRNA.
chr1	224622000	224622001	ENSG00000162923	uc001hop.4	-	WDR26	Homo sapiens WD repeat domain 26 (WDR26), transcript variant 1, mRNA.
chr1	225117355	225117356	ENSG00000185842	uc001how.2	+	DNAH14	Homo sapiens dynein, axonemal, heavy chain 14 (DNAH14), transcript variant 1, mRNA.
chr1	225615814	225615815	ENSG00000143815	uc001hoy.3	-	LBR	Homo sapiens lamin B receptor (LBR), transcript variant 1, mRNA.
chr1	225888305	225888306	ENSG00000227496	uc001hpe.1	+	RP11-145A3.1	Homo sapiens cDNA FLJ42062 fis, clone SYNOV2005673.
chr1	225965514	225965515	ENSG00000143742	uc001hpg.3	+	SRP9	Homo sapiens signal recognition particle 9kDa (SRP9), transcript variant 2, mRNA.
chr1	226070419	226070420	ENSG00000196187	uc001hpm.2	-	TMEM63A	Homo sapiens transmembrane protein 63A (TMEM63A), mRNA.
chr1	226187065	226187066	ENSG00000143751	uc001hpu.4	-	SDE2	Homo sapiens SDE2 telomere maintenance homolog (S. pombe) (SDE2), mRNA.
chr1	226250407	226250408	ENSG00000163041	uc001hpw.3	+	H3-3A	Homo sapiens H3 histone, family 3A (H3-3A), mRNA.
chr1	226497203	226497204	ENSG00000183814	uc001hqa.3	-	LIN9	Homo sapiens lin-9 homolog (C. elegans) (LIN9), transcript variant 1, mRNA.
chr1	226595800	226595801	ENSG00000143799	uc001hqd.4	-	PARP1	Homo sapiens poly (ADP-ribose) polymerase 1 (PARP1), mRNA.
chr1	227058272	227058273	ENSG00000143801	uc009xeo.1	+	PSEN2	Homo sapiens presenilin 2 (Alzheimer disease 4) (PSEN2), transcript variant 1, mRNA.
chr1	227127937	227127938	ENSG00000163050	uc001hqn.1	+	COQ8A	Homo sapiens aarF domain containing kinase 3 (COQ8A), nuclear gene encoding mitochondrial protein, mRNA.
chr1	227505825	227505826	ENSG00000143776	uc001hqr.3	-	CDC42BPA	Homo sapiens CDC42 binding protein kinase alpha (DMPK-like) (CDC42BPA), transcript variant B, mRNA.
chr1	227922696	227922697	ENSG00000143740	uc001hrf.2	+	SNAP47	Homo sapiens synaptosomal-associated protein, 47kDa (SNAP47), mRNA.
chr1	227923111	227923112	ENSG00000081692	uc001hrb.3	-	JMJD4	Homo sapiens jumonji domain containing 4 (JMJD4), transcript variant 1, mRNA.
chr1	228297012	228297013	ENSG00000162910	uc001hrz.4	-	MRPL55	Homo sapiens mitochondrial ribosomal protein L55 (MRPL55), nuclear gene encoding mitochondrial protein, transcript variant 4, mRNA.
chr1	228327928	228327929	ENSG00000143774	uc021pkf.1	+	GUK1	Homo sapiens guanylate kinase 1 (GUK1), transcript variant 5, mRNA.
chr1	228353428	228353429	ENSG00000181873	uc001hsl.4	+	IBA57	Homo sapiens IBA57, iron-sulfur cluster assembly homolog (S. cerevisiae) (IBA57), mRNA.
chr1	229478687	229478688	ENSG00000154429	uc001htl.4	-	CCSAP	Homo sapiens centriole, cilia and spindle-associated protein (CCSAP), mRNA.
chr1	229644087	229644088	ENSG00000069248	uc001htn.3	-	NUP133	Homo sapiens nucleoporin 133kDa (NUP133), mRNA.
chr1	229694441	229694442	ENSG00000135776	uc001htp.4	-	ABCB10	Homo sapiens ATP-binding cassette, sub-family B (MDR/TAP), member 10 (ABCB10), nuclear gene encoding mitochondrial protein, mRNA.
chr1	231473577	231473578	ENSG00000116903	uc001huq.3	-	EXOC8	Homo sapiens exocyst complex component 8 (EXOC8), mRNA.
chr1	231473681	231473682	ENSG00000010072	uc001hur.4	+	SPRTN	Homo sapiens SprT-like N-terminal domain (SPRTN), transcript variant 1, mRNA.
chr1	233086369	233086370	ENSG00000135778	uc001hvj.1	+	NTPCR	Homo sapiens nucleoside-triphosphatase, cancer-related (NTPCR), mRNA.
chr1	233431458	233431459	ENSG00000135749	uc001hvl.2	-	PCNX2	Homo sapiens pecanex-like 2 (Drosophila) (PCNX2), mRNA.
chr1	233749749	233749750	ENSG00000135750	uc010pxo.1	+	KCNK1	Homo sapiens potassium channel, subfamily K, member 1 (KCNK1), mRNA.
chr1	234509428	234509429	ENSG00000168275	uc001hwc.3	+	COA6	Homo sapiens cytochrome c oxidase assembly factor 6 homolog (S. cerevisiae) (COA6), transcript variant 1, mRNA.
chr1	234745270	234745271	ENSG00000168264	uc001hwg.3	-	IRF2BP2	Homo sapiens interferon regulatory factor 2 binding protein 2 (IRF2BP2), transcript variant 1, mRNA.
chr1	234859788	234859789	ENSG00000227630	uc001hwj.2	+	LINC01132	Homo sapiens uncharacterized LINC01132 (LINC01132), non-coding RNA.
chr1	235324771	235324772	ENSG00000188739	uc001hwn.3	-	RBM34	Homo sapiens RNA binding motif protein 34 (RBM34), transcript variant 1, mRNA.
chr1	235491531	235491532	ENSG00000054267	uc001hwq.3	-	ARID4B	Homo sapiens AT rich interactive domain 4B (RBP1-like) (ARID4B), transcript variant 1, mRNA.
chr1	235491752	235491753	ENSG00000152904	uc001hwv.3	+	GGPS1	Homo sapiens geranylgeranyl diphosphate synthase 1 (GGPS1), transcript variant 2, mRNA.
chr1	235530727	235530728	ENSG00000116957	uc001hxa.1	+	TBCE	Homo sapiens tubulin folding cofactor E (TBCE), transcript variant 1, mRNA.
chr1	235667780	235667781	ENSG00000162885	uc001hxc.3	-	B3GALNT2	Homo sapiens beta-1,3-N-acetylgalactosaminyltransferase 2 (B3GALNT2), transcript variant 1, mRNA.
chr1	236030226	236030227	ENSG00000143669	uc001hxj.3	-	LYST	Homo sapiens lysosomal trafficking regulator (LYST), transcript variant 1, mRNA.
chr1	236305831	236305832	ENSG00000077585	uc001hxq.3	+	GPR137B	Homo sapiens G protein-coupled receptor 137B (GPR137B), mRNA.
chr1	236445338	236445339	ENSG00000086619	uc001hxt.3	-	ERO1B	Homo sapiens ERO1-like beta (S. cerevisiae) (ERO1B), mRNA.
chr1	236767840	236767841	ENSG00000119285	uc001hyd.2	-	HEATR1	Homo sapiens HEAT repeat containing 1 (HEATR1), mRNA.
chr1	238649316	238649317	ENSG00000215808	uc001hyn.3	-	LINC01139	Homo sapiens uncharacterized LINC01139 (LINC01139), non-coding RNA.
chr1	241683084	241683085	ENSG00000091483	uc001hyx.3	-	FH	Homo sapiens fumarate hydratase (FH), nuclear gene encoding mitochondrial protein, mRNA.
chr1	241803700	241803701	ENSG00000054277	uc001hza.3	-	OPN3	Homo sapiens opsin 3 (OPN3), mRNA.
chr1	244615435	244615436	ENSG00000035687	uc001iaj.3	-	ADSS2	Homo sapiens adenylosuccinate synthase (ADSS2), mRNA.
chr1	244816351	244816352	ENSG00000121644	uc001iao.3	+	DESI2	Homo sapiens desumoylating isopeptidase 2 (DESI2), mRNA.
chr1	244998638	244998639	ENSG00000203667	uc001iar.3	+	COX20	Homo sapiens COX20 cytochrome C oxidase assembly factor (COX20), mRNA.
chr1	245027826	245027827	ENSG00000153187	uc001iaz.1	-	HNRNPU	Homo sapiens heterogeneous nuclear ribonucleoprotein U (scaffold attachment factor A) (HNRNPU), transcript variant 1, mRNA.
chr1	245133170	245133171	ENSG00000203666	uc001ibc.2	+	EFCAB2	Homo sapiens EF-hand calcium binding domain 2 (EFCAB2), transcript variant 1, mRNA.
chr1	246887377	246887378	ENSG00000143653	uc001ibr.3	+	SCCPDH	Homo sapiens saccharopine dehydrogenase (putative) (SCCPDH), mRNA.
chr1	247495044	247495045	ENSG00000162714	uc001ico.3	-	ZNF496	Homo sapiens zinc finger protein 496 (ZNF496), mRNA.
chr1	248020500	248020501	ENSG00000162722	uc001ido.3	+	TRIM58	Homo sapiens tripartite motif containing 58 (TRIM58), mRNA.
chr1	249120153	249120154	ENSG00000175137	uc001iew.1	-	SH3BP5L	Homo sapiens SH3-binding domain protein 5-like (SH3BP5L), mRNA.
chr1	249120575	249120576	ENSG00000264500	uc021pmd.1	+	MIR3124	Homo sapiens microRNA 3124 (MIR3124), microRNA.
chr1	249132529	249132530	ENSG00000171161	uc001iex.3	+	ZNF672	Homo sapiens zinc finger protein 672 (ZNF672), mRNA.
chr1	249153314	249153315	ENSG00000171163	uc001ifc.2	-	ZNF692	Homo sapiens zinc finger protein 692 (ZNF692), transcript variant 2, mRNA.
chr1	249200441	249200442	ENSG00000185220	uc001ifh.3	+	PGBD2	Homo sapiens piggyBac transposable element derived 2 (PGBD2), transcript variant 1, mRNA.
chr10	3827472	3827473	ENSG00000067082	uc001iha.3	-	KLF6	Homo sapiens Kruppel-like factor 6 (KLF6), transcript variant A, mRNA.
chr10	5454513	5454514	ENSG00000173848	uc001iia.4	+	NET1	Homo sapiens neuroepithelial cell transforming 1 (NET1), transcript variant 1, mRNA.
chr10	5855511	5855512	ENSG00000057608	uc001iil.4	-	GDI2	Homo sapiens GDP dissociation inhibitor 2 (GDI2), transcript variant 1, mRNA.
chr10	5931859	5931860	ENSG00000134461	uc010qat.2	-	ANKRD16	Homo sapiens ankyrin repeat domain 16 (ANKRD16), transcript variant 1, mRNA.
chr10	6622253	6622254	ENSG00000065675	uc001ijj.2	-	PRKCQ	Homo sapiens protein kinase C, theta (PRKCQ), transcript variant 1, mRNA.
chr10	6622386	6622387	ENSG00000237943	uc021pmt.1	+	PRKCQ-AS1	Homo sapiens PRKCQ antisense RNA 1 (PRKCQ-AS1), transcript variant 1, non-coding RNA.
chr10	7829989	7829990	ENSG00000151657	uc001ijt.3	-	KIN	Homo sapiens KIN, antigenic determinant of recA protein homolog (mouse) (KIN), transcript variant 1, mRNA.
chr10	7830092	7830093	ENSG00000165629	uc001iju.3	+	ATP5F1C	Homo sapiens ATP synthase, H+ transporting, mitochondrial F1 complex, gamma polypeptide 1 (ATP5F1C), nuclear gene encoding mitochondrial protein, transcript variant 1, mRNA.
chr10	11865396	11865397	ENSG00000148426	uc001ikx.3	+	PROSER2	Homo sapiens proline and serine-rich protein 2 (PROSER2), mRNA.
chr10	12171639	12171640	ENSG00000065665	uc001ile.2	+	SEC61A2	Homo sapiens Sec61 alpha 2 subunit (S. cerevisiae) (SEC61A2), transcript variant 1, mRNA.
chr10	13342129	13342130	ENSG00000107537	uc001imf.3	-	PHYH	Homo sapiens phytanoyl-CoA 2-hydroxylase (PHYH), transcript variant 1, mRNA.
chr10	13390297	13390298	ENSG00000086475	uc001imk.3	-	SEPHS1	Homo sapiens selenophosphate synthetase 1 (SEPHS1), transcript variant 1, mRNA.
chr10	14879982	14879983	ENSG00000185267	uc001inb.1	-	CDNF	Homo sapiens cerebral dopamine neurotrophic factor (CDNF), mRNA.
chr10	14880158	14880159	ENSG00000187522	uc001ind.4	+	RP11-398C13.8	Homo sapiens heat shock 70kDa protein 14 (RP11-398C13.8), transcript variant 2, non-coding RNA.
chr10	14880158	14880159	ENSG00000187522	uc001inf.4	+	HSPA14	Homo sapiens heat shock 70kDa protein 14 (HSPA14), transcript variant 1, mRNA.
chr10	14920781	14920782	ENSG00000152455	uc021png.1	+	SUV39H2	Homo sapiens suppressor of variegation 3-9 homolog 2 (Drosophila) (SUV39H2), transcript variant 1, mRNA.
chr10	14996093	14996094	ENSG00000152457	uc001inn.3	-	DCLRE1C	Homo sapiens DNA cross-link repair 1C (DCLRE1C), transcript variant a, mRNA.
chr10	15001437	15001438	ENSG00000197889	uc009xjk.1	+	MEIG1	Homo sapiens meiosis expressed gene 1 homolog (mouse) (MEIG1), mRNA.
chr10	15139178	15139179	ENSG00000152464	uc001inx.5	+	RPP38	Homo sapiens ribonuclease P/MRP 38kDa subunit (RPP38), transcript variant 2, mRNA.
chr10	15139317	15139318	ENSG00000176236	uc001inw.3	-	RPP38-DT	Homo sapiens chromosome 10 open reading frame 111 (RPP38-DT), mRNA.
chr10	16478941	16478942	ENSG00000165983	uc001ioi.2	+	PTER	Homo sapiens phosphotriesterase related (PTER), transcript variant 3, mRNA.
chr10	16859452	16859453	ENSG00000148484	uc001iol.3	-	RSU1	Homo sapiens Ras suppressor protein 1 (RSU1), transcript variant 1, mRNA.
chr10	17270257	17270258	ENSG00000026025	uc001iou.2	+	VIM	Homo sapiens vimentin (VIM), mRNA.
chr10	17271982	17271983	ENSG00000229124	uc001iot.1	-	VIM-AS1	Homo sapiens cDNA clone IMAGE:5760022, partial cds.
chr10	18940549	18940550	ENSG00000241058	uc010qcp.1	-	NSUN6	Homo sapiens NOP2/Sun domain family, member 6 (NSUN6), mRNA.
chr10	18948312	18948313	ENSG00000165997	uc001iqd.1	+	ARL5B	Homo sapiens ADP-ribosylation factor-like 5B (ARL5B), mRNA.
chr10	21823573	21823574	ENSG00000078403	uc021pny.1	+	MLLT10	Homo sapiens myeloid/lymphoid or mixed-lineage leukemia (trithorax homolog, Drosophila); translocated to, 10 (MLLT10), transcript variant 3, mRNA.
chr10	22518510	22518511	n/a	uc021poc.1	-	TRNA_Asn	transfer RNA Asn (anticodon GTT)
chr10	22605311	22605312	ENSG00000168283	uc009xkg.3	+	BMI1	Homo sapiens BMI1 readthrough (BMI1), mRNA.
chr10	23003502	23003503	ENSG00000150867	uc001irl.4	-	PIP4K2A	Homo sapiens phosphatidylinositol-5-phosphate 4-kinase, type II, alpha (PIP4K2A), mRNA.
chr10	23384426	23384427	ENSG00000148450	uc001iro.3	+	MSRB2	Homo sapiens methionine sulfoxide reductase B2 (MSRB2), mRNA.
chr10	25012596	25012597	ENSG00000107863	uc001isb.2	-	ARHGAP21	Homo sapiens Rho GTPase activating protein 21 (ARHGAP21), mRNA.
chr10	25305084	25305085	ENSG00000151023	uc001isg.2	-	ENKUR	Homo sapiens enkurin, TRPC channel interacting protein (ENKUR), transcript variant 1, mRNA.
chr10	25305507	25305508	ENSG00000185875	uc001isi.4	+	THNSL1	Homo sapiens threonine synthase-like 1 (S. cerevisiae) (THNSL1), mRNA.
chr10	26986594	26986595	ENSG00000148459	uc001isv.3	+	PDSS1	Homo sapiens prenyl (decaprenyl) diphosphate synthase, subunit 1 (PDSS1), mRNA.
chr10	27389426	27389427	ENSG00000107890	uc009xku.1	-	ANKRD26	Homo sapiens ankyrin repeat domain 26 (ANKRD26), transcript variant 1, mRNA.
chr10	27443348	27443349	ENSG00000136758	uc001itj.3	-	YME1L1	Homo sapiens YME1-like 1 (S. cerevisiae) (YME1L1), nuclear gene encoding mitochondrial protein, transcript variant 3, mRNA.
chr10	27443752	27443753	ENSG00000120539	uc001itm.3	+	MASTL	Homo sapiens microtubule associated serine/threonine kinase-like (MASTL), transcript variant 1, mRNA.
chr10	27793102	27793103	ENSG00000099246	uc001itw.4	+	RAB18	Homo sapiens RAB18, member RAS oncogene family (RAB18), transcript variant 2, mRNA.
chr10	28287976	28287977	ENSG00000169126	uc001itz.3	-	ODAD2	Homo sapiens armadillo repeat containing 4 (ODAD2), mRNA.
chr10	28821282	28821283	ENSG00000254635	uc021pon.1	-	WAC-AS1	Homo sapiens WAC antisense RNA 1 (head to head) (WAC-AS1), non-coding RNA.
chr10	28821459	28821460	ENSG00000254635	uc001iuc.3	-	WAC-AS1	Homo sapiens WAC antisense RNA 1 (head to head) (WAC-AS1), non-coding RNA.
chr10	28822420	28822421	ENSG00000095787	uc001iuf.3	+	WAC	Homo sapiens WW domain containing adaptor with coiled-coil (WAC), transcript variant 1, mRNA.
chr10	29698500	29698501	ENSG00000224597	uc001iuq.2	+	PTCHD3P1	Homo sapiens patched domain containing 3 pseudogene 1 (PTCHD3P1), non-coding RNA.
chr10	30638266	30638267	ENSG00000107951	uc001iva.4	-	MTPAP	Homo sapiens mitochondrial poly(A) polymerase (MTPAP), nuclear gene encoding mitochondrial protein, mRNA.
chr10	30722949	30722950	ENSG00000107968	uc009xlf.2	+	MAP3K8	Homo sapiens mitogen-activated protein kinase kinase kinase 8 (MAP3K8), transcript variant 2, mRNA.
chr10	31320865	31320866	ENSG00000183621	uc010qeb.2	-	ZNF438	Homo sapiens zinc finger protein 438 (ZNF438), transcript variant 3, mRNA.
chr10	31607958	31607959	ENSG00000237036	uc021pov.1	-	ZEB1-AS1	Homo sapiens cDNA: FLJ23004 fis, clone LNG00391.
chr10	31608100	31608101	ENSG00000148516	uc001ivu.4	+	ZEB1	Homo sapiens zinc finger E-box binding homeobox 1 (ZEB1), transcript variant 9, mRNA.
chr10	32217803	32217804	ENSG00000165322	uc001ivz.2	-	ARHGAP12	Homo sapiens Rho GTPase activating protein 12 (ARHGAP12), transcript variant 1, mRNA.
chr10	32345370	32345371	ENSG00000170759	uc001iwe.4	-	KIF5B	Homo sapiens kinesin family member 5B (KIF5B), mRNA.
chr10	32345673	32345674	ENSG00000206660	uc021pox.1	+	Y_RNA	Rfam model RF00019 hit found at contig region AL161932.15/81852-81945
chr10	32636145	32636146	ENSG00000120616	uc001iwg.2	-	EPC1	Homo sapiens enhancer of polycomb homolog 1 (Drosophila) (EPC1), transcript variant 1, mRNA.
chr10	32735040	32735041	ENSG00000216937	uc001iwk.3	+	CCDC7	Homo sapiens coiled-coil domain containing 7 (CCDC7), transcript variant 2, mRNA.
chr10	33247292	33247293	ENSG00000150093	uc001iwt.4	-	ITGB1	Homo sapiens integrin, beta 1 (fibronectin receptor, beta polypeptide, antigen CD29 includes MDF2, MSK12) (ITGB1), transcript variant 1A, mRNA.
chr10	35416384	35416385	ENSG00000095794	uc001iyb.3	+	CREM	Homo sapiens cAMP responsive element modulator (CREM), transcript variant 1, mRNA.
chr10	35930361	35930362	ENSG00000177283	uc001iyz.1	-	FZD8	Homo sapiens frizzled family receptor 8 (FZD8), mRNA.
chr10	38147011	38147012	ENSG00000198105	uc010qeu.2	-	ZNF248	Homo sapiens zinc finger protein 248 (ZNF248), transcript variant 2, mRNA.
chr10	38265452	38265453	ENSG00000175395	uc001ize.1	-	ZNF25	Homo sapiens zinc finger protein 25 (ZNF25), mRNA.
chr10	38299577	38299578	ENSG00000189180	uc031pui.1	+	ZNF33A	Homo sapiens zinc finger protein 33A (ZNF33A), transcript variant 9, mRNA.
chr10	38383263	38383264	ENSG00000075407	uc001izl.3	+	ZNF37A	Homo sapiens zinc finger protein 37A (ZNF37A), transcript variant 2, mRNA.
chr10	38691779	38691780	ENSG00000120555	uc009xmd.2	-	SEPT7P9	Homo sapiens septin 7 pseudogene 9 (SEPT7P9), non-coding RNA.
chr10	42863492	42863493	ENSG00000215146	uc010qey.2	-	LOC441666	Homo sapiens zinc finger protein 91 pseudogene (LOC441666), non-coding RNA.
chr10	42970938	42970939	ENSG00000185904	uc001izy.3	+	LINC00839	Homo sapiens long intergenic non-protein coding RNA 839 (LINC00839), non-coding RNA.
chr10	43048255	43048256	ENSG00000234420	uc001jab.4	-	ZNF37BP	Homo sapiens zinc finger protein 37B, pseudogene (ZNF37BP), non-coding RNA.
chr10	43133991	43133992	ENSG00000196693	uc001jaf.1	-	ZNF33B	Homo sapiens zinc finger protein 33B (ZNF33B), mRNA.
chr10	43187206	43187207	ENSG00000233515	uc001jah.1	-	LINC01518	Homo sapiens cDNA FLJ41072 fis, clone 3NB692005439.
chr10	43277953	43277954	ENSG00000165733	uc001jaj.3	+	BMS1	Homo sapiens BMS1 ribosome biogenesis factor (BMS1), mRNA.
chr10	43633892	43633893	ENSG00000169826	uc001jan.4	+	CSGALNACT2	Homo sapiens chondroitin sulfate N-acetylgalactosaminyltransferase 2 (CSGALNACT2), mRNA.
chr10	43932573	43932574	ENSG00000243660	uc010qfb.1	+	ZNF487	Homo sapiens zinc finger protein 487, pseudogene (ZNF487), non-coding RNA.
chr10	44101854	44101855	ENSG00000198298	uc010qfc.2	+	ZNF485	Homo sapiens zinc finger protein 485 (ZNF485), mRNA.
chr10	44144325	44144326	ENSG00000169740	uc001jbc.3	-	ZNF32	Homo sapiens zinc finger protein 32 (ZNF32), transcript variant 1, mRNA.
chr10	45455136	45455137	ENSG00000224812	uc001jbk.1	-	TMEM72-AS1	Homo sapiens TMEM72 antisense RNA 1 (TMEM72-AS1), non-coding RNA.
chr10	45455218	45455219	ENSG00000107551	uc001jbo.3	+	RASSF4	Homo sapiens Ras association (RalGDS/AF-6) domain family member 4 (RASSF4), mRNA.
chr10	45474329	45474330	ENSG00000165507	uc001jbr.4	-	DEPP1	Homo sapiens chromosome 10 open reading frame 10 (DEPP1), mRNA.
chr10	45496272	45496273	ENSG00000165512	uc001jbw.3	+	ZNF22	Homo sapiens zinc finger protein 22 (ZNF22), mRNA.
chr10	45496469	45496470	ENSG00000165511	uc001jbv.2	-	ZNF22-AS1	Homo sapiens chromosome 10 open reading frame 25 (ZNF22-AS1), mRNA.
chr10	46168250	46168251	ENSG00000172671	uc001jcp.4	-	ZFAND4	Homo sapiens zinc finger, AN1-type domain 4 (ZFAND4), transcript variant 2, mRNA.
chr10	48355088	48355089	ENSG00000165388	uc001jex.3	+	ZNF488	Homo sapiens zinc finger protein 488 (ZNF488), mRNA.
chr10	50747168	50747169	ENSG00000225830	uc001jhs.5	-	ERCC6	Homo sapiens excision repair cross-complementing rodent repair deficiency, complementation group 6 (ERCC6), mRNA.
chr10	51565107	51565108	ENSG00000138293	uc009xon.3	+	NCOA4	Homo sapiens nuclear receptor coactivator 4 (NCOA4), transcript variant 1, mRNA.
chr10	52383736	52383737	ENSG00000198964	uc001jje.3	-	SGMS1	Homo sapiens sphingomyelin synthase 1 (SGMS1), mRNA.
chr10	52499687	52499688	ENSG00000204147	uc001jjg.4	+	ASAH2B	Homo sapiens N-acylsphingosine amidohydrolase (non-lysosomal ceramidase) 2B (ASAH2B), mRNA.
chr10	60027693	60027694	ENSG00000151151	uc001jkb.3	-	IPMK	Homo sapiens inositol polyphosphate multikinase (IPMK), mRNA.
chr10	60028861	60028862	ENSG00000122873	uc001jkc.5	+	CISD1	Homo sapiens CDGSH iron sulfur domain 1 (CISD1), mRNA.
chr10	60094738	60094739	ENSG00000072401	uc001jke.2	+	UBE2D1	Homo sapiens ubiquitin-conjugating enzyme E2D 1 (UBE2D1), transcript variant 1, mRNA.
chr10	60144902	60144903	ENSG00000108064	uc001jkf.4	+	TFAM	Homo sapiens transcription factor A, mitochondrial (TFAM), nuclear gene encoding mitochondrial protein, transcript variant 1, mRNA.
chr10	61666413	61666414	ENSG00000108091	uc001jks.4	-	CCDC6	Homo sapiens coiled-coil domain containing 6 (CCDC6), mRNA.
chr10	62704032	62704033	ENSG00000072422	uc001jlh.3	-	RHOBTB1	Homo sapiens Rho-related BTB domain containing 1 (RHOBTB1), transcript variant 1, mRNA.
chr10	64564515	64564516	ENSG00000181915	uc001jmg.3	+	ADO	Homo sapiens 2-aminoethanethiol (cysteamine) dioxygenase (ADO), mRNA.
chr10	64893006	64893007	ENSG00000148572	uc001jmj.4	+	NRBF2	Homo sapiens nuclear receptor binding factor 2 (NRBF2), mRNA.
chr10	65224988	65224989	ENSG00000272767	uc010qir.2	+	JMJD1C-AS1	Homo sapiens JMJD1C antisense RNA 1 (JMJD1C-AS1), non-coding RNA.
chr10	65225721	65225722	ENSG00000171988	uc001jmn.3	-	JMJD1C	Homo sapiens jumonji domain containing 1C (JMJD1C), transcript variant 1, mRNA.
chr10	65281122	65281123	ENSG00000165476	uc001jmt.3	+	REEP3	Homo sapiens receptor accessory protein 3 (REEP3), mRNA.
chr10	69644426	69644427	ENSG00000096717	uc001jnd.3	+	SIRT1	Homo sapiens sirtuin 1 (SIRT1), transcript variant 1, mRNA.
chr10	69991869	69991870	ENSG00000179774	uc001jnq.3	-	ATOH7	Homo sapiens atonal homolog 7 (Drosophila) (ATOH7), mRNA.
chr10	70091767	70091768	ENSG00000096746	uc001jnw.4	+	HNRNPH3	Homo sapiens heterogeneous nuclear ribonucleoprotein H3 (2H9) (HNRNPH3), transcript variant 2H9, mRNA.
chr10	70092683	70092684	ENSG00000108187	uc001jns.1	-	PBLD	Homo sapiens phenazine biosynthesis-like protein domain containing (PBLD), transcript variant 1, mRNA.
chr10	70166945	70166946	ENSG00000204130	uc001job.3	-	RUFY2	Homo sapiens RUN and FYVE domain containing 2 (RUFY2), transcript variant 1, mRNA.
chr10	70231729	70231730	ENSG00000138346	uc031pvh.1	-	DNA2	Homo sapiens DNA replication helicase/nuclease 2 (DNA2), transcript variant 1, mRNA.
chr10	70287279	70287280	ENSG00000122912	uc001joi.3	-	SLC25A16	Homo sapiens solute carrier family 25 (mitochondrial carrier; Graves disease autoantigen), member 16 (SLC25A16), nuclear gene encoding mitochondrial protein, mRNA.
chr10	70480970	70480971	ENSG00000060339	uc001joo.3	+	CCAR1	Homo sapiens cell division cycle and apoptosis regulator 1 (CCAR1), mRNA.
chr10	70587293	70587294	ENSG00000165730	uc001joq.3	+	STOX1	Homo sapiens storkhead box 1 (STOX1), transcript variant 1, mRNA.
chr10	70661033	70661034	ENSG00000107625	uc001jou.3	+	DDX50	Homo sapiens DEAD (Asp-Glu-Ala-Asp) box polypeptide 50 (DDX50), mRNA.
chr10	70748476	70748477	ENSG00000198954	uc001joy.3	+	KIFBP	Homo sapiens KIFBP (KIFBP), nuclear gene encoding mitochondrial protein, mRNA.
chr10	70883907	70883908	ENSG00000122958	uc001jpb.3	+	VPS26A	Homo sapiens vacuolar protein sorting 26 homolog A (S. pombe) (VPS26A), transcript variant 1, mRNA.
chr10	70939992	70939993	ENSG00000156502	uc001jpe.1	+	SUPV3L1	Homo sapiens suppressor of var1, 3-like 1 (S. cerevisiae) (SUPV3L1), mRNA.
chr10	71812356	71812357	ENSG00000099284	uc001jqm.3	+	MACROH2A2	Homo sapiens H2A histone family, member Y2 (MACROH2A2), mRNA.
chr10	71892689	71892690	ENSG00000042286	uc001jqp.2	-	AIFM2	Homo sapiens apoptosis-inducing factor, mitochondrion-associated, 2 (AIFM2), transcript variant 2, mRNA.
chr10	71906495	71906496	ENSG00000156521	uc001jqr.4	-	TYSND1	Homo sapiens trypsin domain containing 1 (TYSND1), transcript variant 1, mRNA.
chr10	71930284	71930285	ENSG00000079332	uc010qji.2	-	SAR1A	Homo sapiens SAR1 homolog A (S. cerevisiae) (SAR1A), transcript variant 2, mRNA.
chr10	71993189	71993190	ENSG00000180817	uc001jqv.1	-	PPA1	Homo sapiens pyrophosphatase (inorganic) 1 (PPA1), mRNA.
chr10	72142405	72142406	ENSG00000172731	uc031pvr.1	-	LRRC20	Homo sapiens leucine rich repeat containing 20 (LRRC20), transcript variant 4, mRNA.
chr10	72163860	72163861	ENSG00000148730	uc001jrb.3	+	EIF4EBP2	Homo sapiens eukaryotic translation initiation factor 4E binding protein 2 (EIF4EBP2), mRNA.
chr10	72238563	72238564	ENSG00000107719	uc001jrd.4	+	PALD1	Homo sapiens phosphatase domain containing, paladin 1 (PALD1), mRNA.
chr10	72575703	72575704	ENSG00000166224	uc001jrm.3	+	SGPL1	Homo sapiens sphingosine-1-phosphate lyase 1 (SGPL1), mRNA.
chr10	72648540	72648541	ENSG00000166228	uc001jrn.1	-	PCBD1	Homo sapiens pterin-4 alpha-carbinolamine dehydratase/dimerization cofactor of hepatocyte nuclear factor 1 alpha (PCBD1), mRNA.
chr10	72972291	72972292	ENSG00000107731	uc001jro.3	+	UNC5B	Homo sapiens unc-5 homolog B (C. elegans) (UNC5B), transcript variant 1, mRNA.
chr10	73611081	73611082	ENSG00000197746	uc001jsm.3	-	PSAP	Homo sapiens prosaposin (PSAP), transcript variant 1, mRNA.
chr10	73724119	73724120	ENSG00000122863	uc001jsn.3	+	CHST3	Homo sapiens carbohydrate (chondroitin 6) sulfotransferase 3 (CHST3), mRNA.
chr10	73975757	73975758	ENSG00000166295	uc021psp.1	+	ANAPC16	Homo sapiens anaphase promoting complex subunit 16 (ANAPC16), transcript variant 3, mRNA.
chr10	73976198	73976199	ENSG00000138303	uc001jst.2	-	ASCC1	Homo sapiens activating signal cointegrator 1 complex subunit 1 (ASCC1), transcript variant 1, mRNA.
chr10	74033676	74033677	ENSG00000168209	uc001jsx.1	+	DDIT4	Homo sapiens DNA-damage-inducible transcript 4 (DDIT4), mRNA.
chr10	74034164	74034165	n/a	uc021pst.1	-	JA700173	THERAPEUTIC USES OF INHIBITORS OF RTP801.
chr10	74034553	74034554	n/a	uc021psu.1	-	JA700174	THERAPEUTIC USES OF INHIBITORS OF RTP801.
chr10	74034904	74034905	n/a	uc021psv.1	-	JA700157	THERAPEUTIC USES OF INHIBITORS OF RTP801.
chr10	74035093	74035094	n/a	uc021psw.1	-	JA700158	THERAPEUTIC USES OF INHIBITORS OF RTP801.
chr10	74035115	74035116	n/a	uc021psx.1	-	JA700151	THERAPEUTIC USES OF INHIBITORS OF RTP801.
chr10	74035157	74035158	n/a	uc021psy.1	-	JA700163	THERAPEUTIC USES OF INHIBITORS OF RTP801.
chr10	74035225	74035226	n/a	uc021psz.1	-	JA700167	THERAPEUTIC USES OF INHIBITORS OF RTP801.
chr10	74035386	74035387	n/a	uc021pta.1	-	JA700164	THERAPEUTIC USES OF INHIBITORS OF RTP801.
chr10	74035422	74035423	n/a	uc021ptb.1	-	JA700154	THERAPEUTIC USES OF INHIBITORS OF RTP801.
chr10	74035468	74035469	n/a	uc021ptc.1	-	JA700170	THERAPEUTIC USES OF INHIBITORS OF RTP801.
chr10	74035507	74035508	n/a	uc021ptd.1	-	JA700172	THERAPEUTIC USES OF INHIBITORS OF RTP801.
chr10	74035552	74035553	n/a	uc021pte.1	-	JA700165	THERAPEUTIC USES OF INHIBITORS OF RTP801.
chr10	74035695	74035696	n/a	uc021ptf.1	-	JA700183	THERAPEUTIC USES OF INHIBITORS OF RTP801.
chr10	74035752	74035753	n/a	uc021ptg.1	-	JA700161	THERAPEUTIC USES OF INHIBITORS OF RTP801.
chr10	74114906	74114907	ENSG00000148719	uc001jta.2	-	DNAJB12	Homo sapiens DnaJ (Hsp40) homolog, subfamily B, member 12 (DNAJB12), transcript variant 1, mRNA.
chr10	74385948	74385949	ENSG00000107745	uc001jtb.2	-	MICU1	Homo sapiens mitochondrial calcium uptake 1 (MICU1), nuclear gene encoding mitochondrial protein, transcript variant 2, mRNA.
chr10	74856731	74856732	ENSG00000122884	uc001jtg.3	-	P4HA1	Homo sapiens prolyl 4-hydroxylase, alpha polypeptide I (P4HA1), transcript variant 2, mRNA.
chr10	74870209	74870210	ENSG00000166321	uc001jtj.3	+	NUDT13	Homo sapiens nudix (nucleoside diphosphate linked moiety X)-type motif 13 (NUDT13), mRNA.
chr10	74927852	74927853	ENSG00000122882	uc001jtn.3	-	ECD	Homo sapiens ecdysoneless homolog (Drosophila) (ECD), transcript variant 1, mRNA.
chr10	74927876	74927877	ENSG00000138286	uc009xqz.3	+	FAM149B1	Homo sapiens family with sequence similarity 149, member B1 (FAM149B1), mRNA.
chr10	75007124	75007125	ENSG00000236756	uc021ptm.1	+	DNAJC9-AS1	Homo sapiens DNAJC9 antisense RNA 1 (DNAJC9-AS1), non-coding RNA.
chr10	75007261	75007262	ENSG00000213551	uc001jtr.3	-	DNAJC9	Homo sapiens DnaJ (Hsp40) homolog, subfamily C, member 9 (DNAJC9), mRNA.
chr10	75012450	75012451	ENSG00000182180	uc001jts.1	-	MRPS16	Homo sapiens mitochondrial ribosomal protein S16 (MRPS16), nuclear gene encoding mitochondrial protein, mRNA.
chr10	75012548	75012549	ENSG00000227540	uc001jtu.1	+	DNAJC9-AS1	Homo sapiens cDNA clone IMAGE:5295564.
chr10	75118616	75118617	ENSG00000156042	uc009xrc.3	-	CFAP70	Homo sapiens tetratricopeptide repeat domain 18 (CFAP70), mRNA.
chr10	75173840	75173841	ENSG00000138279	uc001jtz.2	-	ANXA7	Homo sapiens annexin A7 (ANXA7), transcript variant 2, mRNA.
chr10	75255281	75255282	ENSG00000221817	uc001juj.3	+	PPP3CB-AS1	Homo sapiens cDNA clone IMAGE:6261730.
chr10	75255781	75255782	ENSG00000107758	uc001juf.3	-	PPP3CB	Homo sapiens protein phosphatase 3, catalytic subunit, beta isozyme (PPP3CB), transcript variant 1, mRNA.
chr10	75504130	75504131	ENSG00000176986	uc001jux.3	+	SEC24C	Homo sapiens SEC24 family, member C (S. cerevisiae) (SEC24C), transcript variant 2, mRNA.
chr10	75532048	75532049	ENSG00000196968	uc001jva.3	+	FUT11	Homo sapiens fucosyltransferase 11 (alpha (1,3) fucosyltransferase) (FUT11), mRNA.
chr10	75545334	75545335	ENSG00000214655	uc009xrk.1	+	ZSWIM8	Homo sapiens cDNA FLJ34302 fis, clone FEBRA2007620.
chr10	75545381	75545382	ENSG00000214655	uc001jvj.3	+	ZSWIM8	Homo sapiens zinc finger, SWIM-type containing 8 (ZSWIM8), transcript variant 3, mRNA.
chr10	75571588	75571589	ENSG00000166507	uc001jvk.2	-	RP11-574K11.31	Homo sapiens N-deacetylase/N-sulfotransferase (heparan glucosaminyl) 2 (RP11-574K11.31), mRNA.
chr10	75670861	75670862	ENSG00000122861	uc001jwa.3	+	PLAU	Homo sapiens plasminogen activator, urokinase (PLAU), transcript variant 1, mRNA.
chr10	75757871	75757872	ENSG00000035403	uc001jwd.3	+	VCL	Homo sapiens vinculin (VCL), transcript variant 1, mRNA.
chr10	75910825	75910826	ENSG00000185009	uc001jwh.3	-	AP3M1	Homo sapiens adaptor-related protein complex 3, mu 1 subunit (AP3M1), transcript variant 2, mRNA.
chr10	75910942	75910943	ENSG00000156110	uc001jwi.3	+	ADK	Homo sapiens adenosine kinase (ADK), transcript variant 2, mRNA.
chr10	76586170	76586171	ENSG00000156650	uc001jwn.2	+	KAT6B	Homo sapiens K(lysine) acetyltransferase 6B (KAT6B), transcript variant 1, mRNA.
chr10	76871392	76871393	ENSG00000156671	uc001jwx.2	+	SAMD8	Homo sapiens sterile alpha motif domain containing 8 (SAMD8), transcript variant 1, mRNA.
chr10	76969911	76969912	ENSG00000165637	uc021ptp.1	+	VDAC2	Homo sapiens voltage-dependent anion channel 2 (VDAC2), nuclear gene encoding mitochondrial protein, transcript variant 3, mRNA.
chr10	76995769	76995770	ENSG00000165644	uc001jxb.3	-	COMTD1	Homo sapiens catechol-O-methyltransferase domain containing 1 (COMTD1), mRNA.
chr10	79686347	79686348	ENSG00000151208	uc001jzk.3	-	DLG5	Homo sapiens discs, large homolog 5 (Drosophila) (DLG5), mRNA.
chr10	79686569	79686570	n/a	uc010qln.2	+	DLG5-AS1	Homo sapiens DLG5 antisense RNA 1 (DLG5-AS1), non-coding RNA.
chr10	79789297	79789298	ENSG00000148606	uc001jzn.3	-	POLR3A	Homo sapiens polymerase (RNA) III (DNA directed) polypeptide A, 155kDa (POLR3A), mRNA.
chr10	79793517	79793518	ENSG00000138326	uc001jzs.3	+	RPS24	Homo sapiens ribosomal protein S24 (RPS24), transcript variant d, mRNA.
chr10	81107219	81107220	ENSG00000108179	uc001kai.3	+	PPIF	Homo sapiens peptidylprolyl isomerase F (PPIF), nuclear gene encoding mitochondrial protein, mRNA.
chr10	81205382	81205383	ENSG00000165424	uc001kak.3	-	ZCCHC24	Homo sapiens zinc finger, CCHC domain containing 24 (ZCCHC24), mRNA.
chr10	81838778	81838779	ENSG00000133678	uc010qlw.3	+	TMEM254	Homo sapiens transmembrane protein 254 (TMEM254), transcript variant 2, mRNA.
chr10	81838948	81838949	ENSG00000230091	uc001kbi.4	-	TMEM254-AS1	Homo sapiens TMEM254 antisense RNA 1 (TMEM254-AS1), transcript variant 1, non-coding RNA.
chr10	81965327	81965328	ENSG00000122359	uc001kbt.1	-	ANXA11	Homo sapiens annexin A11 (ANXA11), transcript variant a, mRNA.
chr10	81967465	81967466	ENSG00000237523	uc001kbv.3	+	LINC00857	Homo sapiens long intergenic non-protein coding RNA 857 (LINC00857), non-coding RNA.
chr10	82214037	82214038	ENSG00000108219	uc001kcj.4	+	TSPAN14	Homo sapiens tetraspanin 14 (TSPAN14), transcript variant 1, mRNA.
chr10	86088409	86088410	ENSG00000107771	uc001kdh.1	+	CCSER2	Homo sapiens coiled-coil serine-rich protein 2 (CCSER2), mRNA.
chr10	88516395	88516396	ENSG00000107779	uc001kdy.3	+	BMPR1A	Homo sapiens bone morphogenetic protein receptor, type IA (BMPR1A), mRNA.
chr10	88728187	88728188	ENSG00000148671	uc001ked.2	+	ADIRF	Homo sapiens adipogenesis regulatory factor (ADIRF), mRNA.
chr10	88730497	88730498	ENSG00000271880	uc001kee.2	+	RP11-96C23.5	Homo sapiens ankyrin repeat and GTPase domain Arf GTPase activating protein 11 (RP11-96C23.5), mRNA.
chr10	88730570	88730571	ENSG00000273413	uc001kec.1	-	RP11-96C23.15	Homo sapiens mRNA; cDNA DKFZp434C185 (from clone DKFZp434C185).
chr10	88854775	88854776	ENSG00000148672	uc001keh.3	-	GLUD1	Homo sapiens glutamate dehydrogenase 1 (GLUD1), nuclear gene encoding mitochondrial protein, mRNA.
chr10	88854952	88854953	ENSG00000122376	uc001kei.4	+	SHLD2	Homo sapiens family with sequence similarity 35, member A (SHLD2), mRNA.
chr10	89263637	89263638	n/a	uc021pvu.1	+	MIR4678	Homo sapiens microRNA 4678 (MIR4678), microRNA.
chr10	89264222	89264223	ENSG00000107789	uc001keu.3	+	MINPP1	Homo sapiens multiple inositol-polyphosphate phosphatase 1 (MINPP1), transcript variant 1, mRNA.
chr10	89577916	89577917	ENSG00000138138	uc001kez.1	-	ATAD1	Homo sapiens ATPase family, AAA domain containing 1 (ATAD1), mRNA.
chr10	89578069	89578070	ENSG00000223820	uc001kfa.4	+	CFL1P1	Homo sapiens cofilin 1 (non-muscle) pseudogene 1 (CFL1P1), non-coding RNA.
chr10	89623193	89623194	ENSG00000227268	uc009xti.3	-	KLLN	Homo sapiens killin, p53-regulated DNA replication inhibitor (KLLN), mRNA.
chr10	89623194	89623195	ENSG00000171862	uc001kfb.3	+	PTEN	Homo sapiens phosphatase and tensin homolog (PTEN), mRNA.
chr10	91405328	91405329	ENSG00000152782	uc001kgp.2	-	PANK1	Homo sapiens pantothenate kinase 1 (PANK1), transcript variant alpha, mRNA.
chr10	92681031	92681032	ENSG00000148677	uc001khe.1	-	ANKRD1	Homo sapiens ankyrin repeat domain 1 (cardiac muscle) (ANKRD1), mRNA.
chr10	92922768	92922769	ENSG00000180628	uc001khh.4	+	PCGF5	Homo sapiens polycomb group ring finger 5 (PCGF5), transcript variant 4, mRNA.
chr10	93170095	93170096	ENSG00000165338	uc001khl.2	+	HECTD2	Homo sapiens HECT domain containing E3 ubiquitin protein ligase 2 (HECTD2), transcript variant 1, mRNA.
chr10	93392857	93392858	ENSG00000119938	uc001kho.3	-	PPP1R3C	Homo sapiens protein phosphatase 1, regulatory subunit 3C (PPP1R3C), mRNA.
chr10	93558150	93558151	ENSG00000107854	uc001khp.3	+	TNKS2	Homo sapiens tankyrase, TRF1-interacting ankyrin-related ADP-ribose polymerase 2 (TNKS2), mRNA.
chr10	93683735	93683736	ENSG00000095564	uc001khr.3	+	BTAF1	Homo sapiens BTAF1 RNA polymerase II, B-TFIID transcription factor-associated, 170kDa (BTAF1), mRNA.
chr10	94352824	94352825	ENSG00000138160	uc001kic.3	+	KIF11	Homo sapiens kinesin family member 11 (KIF11), mRNA.
chr10	95256368	95256369	ENSG00000138180	uc009xug.3	+	CEP55	Homo sapiens centrosomal protein 55kDa (CEP55), transcript variant 2, mRNA.
chr10	95462328	95462329	ENSG00000148690	uc001kiz.2	-	FRA10AC1	Homo sapiens fragile site, folic acid type, rare, fra(10)(q23.3) or fra(10)(q24.2) candidate 1 (FRA10AC1), mRNA.
chr10	95653729	95653730	ENSG00000176273	uc001kjg.2	+	SLC35G1	Homo sapiens solute carrier family 35, member G1 (SLC35G1), transcript variant 1, mRNA.
chr10	97803158	97803159	ENSG00000107443	uc010qoq.2	+	CCNJ	Homo sapiens cyclin J (CCNJ), transcript variant 1, mRNA.
chr10	97889471	97889472	ENSG00000177853	uc001klp.3	+	ZNF518A	Homo sapiens zinc finger protein 518A (ZNF518A), mRNA.
chr10	98346808	98346809	ENSG00000077147	uc001kmm.4	-	TM9SF3	Homo sapiens transmembrane 9 superfamily member 3 (TM9SF3), mRNA.
chr10	98480278	98480279	ENSG00000155629	uc001kmq.3	-	PIK3AP1	Homo sapiens phosphoinositide-3-kinase adaptor protein 1 (PIK3AP1), mRNA.
chr10	99052429	99052430	ENSG00000213390	uc001knb.3	-	ARHGAP19	Homo sapiens Rho GTPase activating protein 19 (ARHGAP19), transcript variant 1, mRNA.
chr10	99079021	99079022	ENSG00000165879	uc001knc.1	+	FRAT1	Homo sapiens frequently rearranged in advanced T-cell lymphomas (FRAT1), mRNA.
chr10	99185801	99185802	ENSG00000224474	uc001kng.1	-	RRP12	Homo sapiens hypothetical RRP12, mRNA (cDNA clone IMAGE:3606519), partial cds.
chr10	99186026	99186027	ENSG00000171314	uc001knh.3	+	PGAM1	Homo sapiens phosphoglycerate mutase 1 (brain) (PGAM1), mRNA.
chr10	99473464	99473465	ENSG00000155254	uc001koj.4	+	MARVELD1	Homo sapiens MARVEL domain containing 1 (MARVELD1), mRNA.
chr10	99496877	99496878	ENSG00000155256	uc001kol.2	+	ZFYVE27	Homo sapiens zinc finger, FYVE domain containing 27 (ZFYVE27), transcript variant 2, mRNA.
chr10	99894380	99894381	ENSG00000166024	uc001kox.4	+	R3HCC1L	Homo sapiens R3H domain and coiled-coil containing 1-like (R3HCC1L), transcript variant 1, mRNA.
chr10	100028006	100028007	ENSG00000138131	uc001kpa.1	-	LOXL4	Homo sapiens lysyl oxidase-like 4 (LOXL4), mRNA.
chr10	100174977	100174978	ENSG00000119943	uc001kpc.3	-	PYROXD2	Homo sapiens pyridine nucleotide-disulphide oxidoreductase domain 2 (PYROXD2), mRNA.
chr10	100206703	100206704	ENSG00000107521	uc021pwv.1	-	HPS1	Homo sapiens Hermansky-Pudlak syndrome 1 (HPS1), transcript variant 1, mRNA.
chr10	101190529	101190530	ENSG00000120053	uc001kpr.3	-	GOT1	Homo sapiens glutamic-oxaloacetic transaminase 1, soluble (GOT1), mRNA.
chr10	101380220	101380221	ENSG00000155287	uc001kpx.2	-	SLC25A28	Homo sapiens solute carrier family 25 (mitochondrial iron transporter), member 28 (SLC25A28), nuclear gene encoding mitochondrial protein, mRNA.
chr10	101419262	101419263	ENSG00000198018	uc001kqa.4	+	ENTPD7	Homo sapiens ectonucleoside triphosphate diphosphohydrolase 7 (ENTPD7), mRNA.
chr10	101491957	101491958	ENSG00000119929	uc001kqd.4	+	CUTC	Homo sapiens cutC copper transporter homolog (E. coli) (CUTC), mRNA.
chr10	101492422	101492423	ENSG00000014919	uc001kqb.4	-	COX15	Homo sapiens cytochrome c oxidase assembly homolog 15 (yeast) (COX15), nuclear gene encoding mitochondrial protein, transcript variant 1, mRNA.
chr10	101945813	101945814	ENSG00000107566	uc001kqo.4	-	ERLIN1	Homo sapiens ER lipid raft associated 1 (ERLIN1), mRNA.
chr10	101989343	101989344	ENSG00000213341	uc001kqp.3	-	CHUK	Homo sapiens conserved helix-loop-helix ubiquitous kinase (CHUK), mRNA.
chr10	102027436	102027437	ENSG00000095485	uc001kqq.1	-	CWF19L1	Homo sapiens CWF19-like 1, cell cycle control (S. pombe) (CWF19L1), mRNA.
chr10	102046468	102046469	ENSG00000196072	uc001kqw.2	-	BLOC1S2	Homo sapiens biogenesis of lysosomal organelles complex-1, subunit 2 (BLOC1S2), transcript variant 1, mRNA.
chr10	102106771	102106772	ENSG00000099194	uc001kqy.3	+	SCD	Homo sapiens stearoyl-CoA desaturase (delta-9-desaturase) (SCD), mRNA.
chr10	102133332	102133333	ENSG00000235823	uc001kra.4	+	OLMALINC	Homo sapiens long intergenic non-protein coding RNA 263 (OLMALINC), non-coding RNA.
chr10	102295640	102295641	ENSG00000166135	uc001krj.4	+	HIF1AN	Homo sapiens hypoxia inducible factor 1, alpha subunit inhibitor (HIF1AN), mRNA.
chr10	102672325	102672326	ENSG00000119906	uc001krs.3	+	SLF2	Homo sapiens family with sequence similarity 178, member A (SLF2), transcript variant 2, mRNA.
chr10	102756863	102756864	ENSG00000107816	uc001ksj.3	+	LZTS2	Homo sapiens leucine zipper, putative tumor suppressor 2 (LZTS2), mRNA.
chr10	102790913	102790914	ENSG00000186862	uc021pxc.1	-	PDZD7	Homo sapiens PDZ domain containing 7 (PDZD7), transcript variant 1, mRNA.
chr10	102790995	102790996	ENSG00000107819	uc001ksp.3	+	SFXN3	Homo sapiens sideroflexin 3 (SFXN3), mRNA.
chr10	102820998	102820999	ENSG00000107821	uc001ksr.3	+	KAZALD1	Homo sapiens Kazal-type serine peptidase inhibitor domain 1 (KAZALD1), mRNA.
chr10	102826055	102826056	ENSG00000107821	uc001ksu.3	+	KAZALD1	Homo sapiens KAZALD1 (KAZALD1) mRNA, complete cds.
chr10	103113789	103113790	ENSG00000166167	uc001kta.4	+	BTRC	Homo sapiens beta-transducin repeat containing E3 ubiquitin protein ligase (BTRC), transcript variant 1, mRNA.
chr10	103454742	103454743	ENSG00000107829	uc001kto.3	-	FBXW4	Homo sapiens F-box and WD repeat domain containing 4 (FBXW4), mRNA.
chr10	103578221	103578222	ENSG00000198408	uc001ktv.2	-	OGA	Homo sapiens meningioma expressed antigen 5 (hyaluronidase) (OGA), transcript variant 1, mRNA.
chr10	103578824	103578825	ENSG00000226009	uc021pxh.1	+	KCNIP2-AS1	Homo sapiens uncharacterized KCNIP2-AS1 (KCNIP2-AS1), non-coding RNA.
chr10	103815931	103815932	ENSG00000120029	uc009xwy.1	-	ARMH3	Homo sapiens chromosome 10 open reading frame 76 (ARMH3), mRNA.
chr10	103880209	103880210	ENSG00000198728	uc009xwz.3	-	LDB1	Homo sapiens LIM domain binding 1 (LDB1), transcript variant 1, mRNA.
chr10	103892786	103892787	ENSG00000148840	uc001kum.3	+	PPRC1	Homo sapiens peroxisome proliferator-activated receptor gamma, coactivator-related 1 (PPRC1), mRNA.
chr10	103911932	103911933	ENSG00000166197	uc001kuo.2	+	NOLC1	Homo sapiens nucleolar and coiled-body phosphoprotein 1 (NOLC1), mRNA.
chr10	104005254	104005255	ENSG00000107862	uc001kux.2	+	GBF1	Homo sapiens golgi brefeldin A resistant guanine nucleotide exchange factor 1 (GBF1), transcript variant 1, mRNA.
chr10	104179570	104179571	ENSG00000107872	uc001kvk.2	+	FBXL15	Homo sapiens F-box and leucine-rich repeat protein 15 (FBXL15), mRNA.
chr10	104179690	104179691	ENSG00000059915	uc009xxd.2	-	PSD	Homo sapiens pleckstrin and Sec7 domain containing (PSD), transcript variant 2, mRNA.
chr10	104192422	104192423	ENSG00000107874	uc001kvn.2	-	CUEDC2	Homo sapiens CUE domain containing 2 (CUEDC2), mRNA.
chr10	104196268	104196269	ENSG00000202569	uc021pxj.1	+	MIR146B	Homo sapiens microRNA 146b (MIR146B), microRNA.
chr10	104262511	104262512	ENSG00000138107	uc001kvv.3	-	ACTR1A	Homo sapiens ARP1 actin-related protein 1 homolog A, centractin alpha (yeast) (ACTR1A), mRNA.
chr10	104503726	104503727	ENSG00000166272	uc001kwf.4	+	WBP1L	Homo sapiens WW domain binding protein 1-like (WBP1L), transcript variant 1, mRNA.
chr10	104678074	104678075	ENSG00000148842	uc001kwm.3	+	CNNM2	Homo sapiens cyclin M2 (CNNM2), transcript variant 1, mRNA.
chr10	104953062	104953063	ENSG00000076685	uc001kwq.3	-	NT5C2	Homo sapiens 5'-nucleotidase, cytosolic II (NT5C2), transcript variant 2, mRNA.
chr10	105110890	105110891	ENSG00000156374	uc001kwt.3	-	PCGF6	Homo sapiens polycomb group ring finger 6 (PCGF6), transcript variant 1, mRNA.
chr10	105678044	105678045	ENSG00000107960	uc001kxm.3	-	STN1	Homo sapiens oligonucleotide/oligosaccharide-binding fold containing 1 (STN1), mRNA.
chr10	105727469	105727470	ENSG00000065613	uc001kxo.1	+	SLK	Homo sapiens STE20-like kinase (SLK), mRNA.
chr10	105881928	105881929	ENSG00000156384	uc001kxu.3	+	SFR1	Homo sapiens SWI5-dependent recombination repair 1 (SFR1), transcript variant 1, mRNA.
chr10	111683310	111683311	ENSG00000108039	uc001kyp.2	-	XPNPEP1	Homo sapiens X-prolyl aminopeptidase (aminopeptidase P) 1, soluble (XPNPEP1), transcript variant 1, mRNA.
chr10	111767710	111767711	ENSG00000148700	uc001kyv.3	+	ADD3	Homo sapiens adducin 3 (gamma) (ADD3), transcript variant 1, mRNA.
chr10	111768138	111768139	ENSG00000203876	uc021pya.1	-	ADD3-AS1	Homo sapiens uncharacterized ADD3-AS1 (ADD3-AS1), non-coding RNA.
chr10	112327448	112327449	ENSG00000108055	uc001kze.3	+	SMC3	Homo sapiens structural maintenance of chromosomes 3 (SMC3), mRNA.
chr10	112630661	112630662	n/a	uc010qrd.1	-	PDCD4-AS1	Homo sapiens PDCD4 antisense RNA 1 (PDCD4-AS1), non-coding RNA.
chr10	112631552	112631553	ENSG00000150593	uc001kzh.3	+	PDCD4	Homo sapiens programmed cell death 4 (neoplastic transformation inhibitor) (PDCD4), transcript variant 1, mRNA.
chr10	112678693	112678694	ENSG00000214413	uc009xxw.2	-	BBIP1	Homo sapiens BBSome interacting protein 1 (BBIP1), transcript variant 3, mRNA.
chr10	112679300	112679301	ENSG00000108061	uc001kzl.4	+	SHOC2	Homo sapiens soc-2 suppressor of clear homolog (C. elegans) (SHOC2), transcript variant 1, mRNA.
chr10	115439427	115439428	ENSG00000165806	uc010qsa.3	+	CASP7	Homo sapiens caspase 7, apoptosis-related cysteine peptidase (CASP7), transcript variant f, mRNA.
chr10	115614162	115614163	ENSG00000198924	uc031pxf.1	-	DCLRE1A	Homo sapiens DNA cross-link repair 1A (DCLRE1A), transcript variant 1, mRNA.
chr10	115614390	115614391	ENSG00000196865	uc001lax.2	+	NHLRC2	Homo sapiens NHL repeat containing 2 (NHLRC2), mRNA.
chr10	118502084	118502085	ENSG00000165868	uc001lct.3	-	HSPA12A	Homo sapiens heat shock 70kDa protein 12A (HSPA12A), mRNA.
chr10	118765087	118765088	ENSG00000187164	uc009xyw.4	-	SHTN1	Homo sapiens SHTN1 (SHTN1), transcript variant 1, mRNA.
chr10	119134936	119134937	ENSG00000165650	uc001lde.1	-	PDZD8	Homo sapiens PDZ domain containing 8 (PDZD8), mRNA.
chr10	119301955	119301956	ENSG00000170370	uc001ldh.4	+	EMX2	Homo sapiens empty spiracles homeobox 2 (EMX2), transcript variant 1, mRNA.
chr10	119806113	119806114	ENSG00000107560	uc001ldj.2	-	RAB11FIP2	Homo sapiens RAB11 family interacting protein 2 (class I) (RAB11FIP2), mRNA.
chr10	119806331	119806332	ENSG00000177640	uc001ldk.2	+	CASC2	Homo sapiens cancer susceptibility candidate 2 (non-protein coding) (CASC2), transcript variant 3, non-coding RNA.
chr10	120101838	120101839	ENSG00000165669	uc010qss.1	-	FAM204A	Homo sapiens family with sequence similarity 204, member A (FAM204A), transcript variant 2, mRNA.
chr10	120514757	120514758	ENSG00000151893	uc001lds.1	-	CACUL1	Homo sapiens CDK2-associated, cullin domain 1 (CACUL1), mRNA.
chr10	120840333	120840334	ENSG00000107581	uc001ldu.3	-	EIF3A	Homo sapiens eukaryotic translation initiation factor 3, subunit A (EIF3A), mRNA.
chr10	120925203	120925204	ENSG00000183605	uc001leb.3	-	SFXN4	Homo sapiens sideroflexin 4 (SFXN4), mRNA.
chr10	120938344	120938345	ENSG00000165672	uc001lec.3	-	PRDX3	Homo sapiens peroxiredoxin 3 (PRDX3), nuclear gene encoding mitochondrial protein, transcript variant 1, mRNA.
chr10	121356540	121356541	ENSG00000151923	uc001lej.1	-	TIAL1	Homo sapiens TIA1 cytotoxic granule-associated RNA binding protein-like 1 (TIAL1), transcript variant 2, mRNA.
chr10	121485558	121485559	ENSG00000198825	uc001leo.3	+	INPP5F	Homo sapiens inositol polyphosphate-5-phosphatase F (INPP5F), transcript variant 1, mRNA.
chr10	122216465	122216466	ENSG00000203805	uc001lev.1	+	PLPP4	Homo sapiens phosphatidic acid phosphatase type 2 domain containing 1A (PLPP4), mRNA.
chr10	122610686	122610687	ENSG00000120008	uc021pzt.1	+	WDR11	Homo sapiens WD repeat domain 11 (WDR11), mRNA.
chr10	122610690	122610691	ENSG00000227165	uc001lfb.1	-	WDR11-AS1	Homo sapiens WDR11 antisense RNA 1 (WDR11-AS1), non-coding RNA.
chr10	123357971	123357972	ENSG00000066468	uc021pzy.1	-	FGFR2	Homo sapiens fibroblast growth factor receptor 2 (FGFR2), transcript variant 2, mRNA.
chr10	123687545	123687546	ENSG00000107669	uc001lfq.3	-	ATE1	Homo sapiens arginyltransferase 1 (ATE1), transcript variant 1, mRNA.
chr10	123734742	123734743	ENSG00000107672	uc001lfs.3	-	NSMCE4A	Homo sapiens non-SMC element 4 homolog A (S. cerevisiae) (NSMCE4A), transcript variant 1, mRNA.
chr10	124134093	124134094	ENSG00000107679	uc001lge.2	+	PLEKHA1	Homo sapiens pleckstrin homology domain containing, family A (phosphoinositide binding specific) member 1 (PLEKHA1), transcript variant 2, mRNA.
chr10	124639148	124639149	ENSG00000255624	uc010qua.1	+	LOC399815	Homo sapiens chromosome 10 open reading frame 88 pseudogene (LOC399815), non-coding RNA.
chr10	124639156	124639157	ENSG00000213185	uc021qai.1	-	FAM24B	Homo sapiens family with sequence similarity 24, member B (FAM24B), transcript variant 2, mRNA.
chr10	124739555	124739556	ENSG00000179988	uc001lgy.1	+	PSTK	Homo sapiens phosphoseryl-tRNA kinase (PSTK), mRNA.
chr10	124768202	124768203	ENSG00000095574	uc021qaj.2	-	IKZF5	Homo sapiens IKAROS family zinc finger 5 (Pegasus) (IKZF5), transcript variant 1, mRNA.
chr10	124768428	124768429	ENSG00000196177	uc001lhb.3	+	ACADSB	Homo sapiens acyl-CoA dehydrogenase, short/branched chain (ACADSB), nuclear gene encoding mitochondrial protein, mRNA.
chr10	126107544	126107545	ENSG00000065154	uc001lhp.3	-	OAT	Homo sapiens ornithine aminotransferase (OAT), nuclear gene encoding mitochondrial protein, transcript variant 1, mRNA.
chr10	126150340	126150341	ENSG00000107902	uc001lhs.2	+	LHPP	Homo sapiens phospholysine phosphohistidine inorganic pyrophosphate phosphatase (LHPP), transcript variant 1, mRNA.
chr10	126480438	126480439	ENSG00000203791	uc001lhy.1	-	EEF1AKMT2	Homo sapiens methyltransferase like 10 (EEF1AKMT2), mRNA.
chr10	127511836	127511837	ENSG00000188690	uc001lix.4	-	UROS	Homo sapiens uroporphyrinogen III synthase (UROS), mRNA.
chr10	127512103	127512104	ENSG00000107949	uc001ljd.4	+	BCCIP	Homo sapiens BRCA2 and CDKN1A interacting protein (BCCIP), transcript variant A, mRNA.
chr10	128594022	128594023	ENSG00000150760	uc001ljt.3	+	DOCK1	Homo sapiens dedicator of cytokinesis 1 (DOCK1), mRNA.
chr10	131909080	131909081	ENSG00000237489	uc010qus.2	-	C10orf143	Homo sapiens uncharacterized C10orf143 (C10orf143), non-coding RNA.
chr10	131934638	131934639	ENSG00000108010	uc001lkm.2	+	GLRX3	Homo sapiens glutaredoxin 3 (GLRX3), transcript variant 2, mRNA.
chr10	134145613	134145614	ENSG00000148814	uc010quw.1	+	LRRC27	Homo sapiens leucine rich repeat containing 27 (LRRC27), transcript variant 1, mRNA.
chr10	135122422	135122423	ENSG00000198546	uc001lmj.1	+	ZNF511	Homo sapiens zinc finger protein 511 (ZNF511), mRNA.
chr10	135122659	135122660	ENSG00000130640	uc010qvc.2	-	TUBGCP2	Homo sapiens tubulin, gamma complex associated protein 2 (TUBGCP2), transcript variant 1, mRNA.
chr10	135171528	135171529	ENSG00000148803	uc001lmt.2	-	FUOM	Homo sapiens fucose mutarotase (FUOM), transcript variant 1, mRNA.
chr10	135207620	135207621	ENSG00000148824	uc001lnd.3	+	MTG1	Homo sapiens mitochondrial ribosome-associated GTPase 1 (MTG1), nuclear gene encoding mitochondrial protein, mRNA.
chr11	236361	236362	ENSG00000142082	uc001lok.4	-	SIRT3	Homo sapiens sirtuin 3 (SIRT3), nuclear gene encoding mitochondrial protein, transcript variant 1, mRNA.
chr11	236807	236808	ENSG00000185627	uc001loo.2	+	PSMD13	Homo sapiens proteasome (prosome, macropain) 26S subunit, non-ATPase, 13 (PSMD13), transcript variant 2, mRNA.
chr11	506820	506821	ENSG00000023191	uc001lpo.1	-	RNH1	Homo sapiens ribonuclease/angiogenin inhibitor 1 (RNH1), transcript variant 3, mRNA.
chr11	535549	535550	ENSG00000174775	uc010qvx.2	-	HRAS	Homo sapiens v-Ha-ras Harvey rat sarcoma viral oncogene homolog (HRAS), transcript variant 3, mRNA.
chr11	695590	695591	ENSG00000177042	uc010qwi.2	+	TMEM80	Homo sapiens transmembrane protein 80 (TMEM80), transcript variant 5, mRNA.
chr11	695739	695740	ENSG00000177030	uc001lqq.1	-	DEAF1	Homo sapiens DEAF1 transcription factor (DEAF1), mRNA.
chr11	809935	809936	ENSG00000177600	uc001lrq.1	+	RPLP2	Homo sapiens ribosomal protein, large, P2 (RPLP2), mRNA.
chr11	818900	818901	ENSG00000177666	uc001lrt.3	+	PNPLA2	Homo sapiens patatin-like phospholipase domain containing 2 (PNPLA2), mRNA.
chr11	826156	826157	ENSG00000177685	uc010qwt.2	+	CRACR2B	Homo sapiens EF-hand calcium binding domain 4A (CRACR2B), mRNA.
chr11	842528	842529	ENSG00000177700	uc001lsc.3	-	POLR2L	Homo sapiens polymerase (RNA) II (DNA directed) polypeptide L, 7.6kDa (POLR2L), mRNA.
chr11	842823	842824	ENSG00000214063	uc001lsf.1	+	TSPAN4	Homo sapiens tetraspanin 4 (TSPAN4), transcript variant 6, mRNA.
chr11	3013606	3013607	ENSG00000205531	uc001lxc.3	-	NAP1L4	Homo sapiens nucleosome assembly protein 1-like 4 (NAP1L4), mRNA.
chr11	3400451	3400452	ENSG00000005801	uc001lxt.3	-	ZNF195	Homo sapiens zinc finger protein 195 (ZNF195), transcript variant 1, mRNA.
chr11	3819021	3819022	ENSG00000110713	uc001lyh.3	-	NUP98	Homo sapiens nucleoporin 98kDa (NUP98), transcript variant 1, mRNA.
chr11	3819048	3819049	ENSG00000148985	uc010qxw.3	+	PGAP2	Homo sapiens post-GPI attachment to proteins 2 (PGAP2), transcript variant 5, mRNA.
chr11	3862212	3862213	ENSG00000177105	uc001lyu.2	-	RHOG	Homo sapiens ras homolog family member G (RHOG), mRNA.
chr11	3876932	3876933	ENSG00000167323	uc021qco.1	+	STIM1	Homo sapiens stromal interaction molecule 1 (STIM1), transcript variant 1, mRNA.
chr11	4115923	4115924	ENSG00000167325	uc001lyw.4	+	RRM1	Homo sapiens ribonucleotide reductase M1 (RRM1), mRNA.
chr11	6255940	6255941	ENSG00000051009	uc001mck.4	-	FAM160A2	Homo sapiens family with sequence similarity 160, member A2 (FAM160A2), transcript variant 1, mRNA.
chr11	6495688	6495689	ENSG00000110171	uc009yfd.3	-	TRIM3	Homo sapiens tripartite motif containing 3 (TRIM3), transcript variant 4, mRNA.
chr11	6633474	6633475	ENSG00000166337	uc001mej.2	-	TAF10	Homo sapiens TAF10 RNA polymerase II, TATA box binding protein (TBP)-associated factor, 30kDa (TAF10), mRNA.
chr11	6640691	6640692	ENSG00000166340	uc001mel.1	-	TPP1	Homo sapiens tripeptidyl peptidase I (TPP1), mRNA.
chr11	6704631	6704632	ENSG00000158042	uc001men.2	-	MRPL17	Homo sapiens mitochondrial ribosomal protein L17 (MRPL17), nuclear gene encoding mitochondrial protein, mRNA.
chr11	8703994	8703995	ENSG00000166441	uc001mgs.4	+	RPL27A	Homo sapiens ribosomal protein L27a (RPL27A), mRNA.
chr11	8932700	8932701	ENSG00000166452	uc001mgx.3	+	AKIP1	Homo sapiens A kinase (PRKA) interacting protein 1 (AKIP1), transcript variant 1, mRNA.
chr11	8985988	8985989	ENSG00000175348	uc001mhe.1	-	TMEM9B	Homo sapiens TMEM9 domain family, member B (TMEM9B), mRNA.
chr11	8986221	8986222	ENSG00000254860	uc031pyy.1	+	TMEM9B-AS1	Homo sapiens TMEM9B antisense RNA 1 (TMEM9B-AS1), non-coding RNA.
chr11	9025595	9025596	ENSG00000175352	uc001mhg.2	-	NRIP3	Homo sapiens nuclear receptor interacting protein 3 (NRIP3), mRNA.
chr11	9406168	9406169	ENSG00000205339	uc001mho.3	+	IPO7	Homo sapiens importin 7 (IPO7), mRNA.
chr11	9482244	9482245	ENSG00000268403	uc021qdn.1	-	CTD-2371O3.3	Homo sapiens uncharacterized CTD-2371O3.3 (CTD-2371O3.3), non-coding RNA.
chr11	9482511	9482512	ENSG00000166478	uc001mhr.3	+	ZNF143	Homo sapiens zinc finger protein 143 (ZNF143), mRNA.
chr11	9595227	9595228	ENSG00000166483	uc001mhs.3	+	WEE1	Homo sapiens WEE1 homolog (S. pombe) (WEE1), transcript variant 1, mRNA.
chr11	9685627	9685628	ENSG00000133789	uc001mhw.3	+	SWAP70	Homo sapiens SWAP switching B-cell complex 70kDa subunit (SWAP70), mRNA.
chr11	10315753	10315754	ENSG00000133812	uc001mib.2	-	SBF2	Homo sapiens SET binding factor 2 (SBF2), mRNA.
chr11	10562773	10562774	ENSG00000110315	uc001mis.1	-	RNF141	Homo sapiens ring finger protein 141 (RNF141), mRNA.
chr11	10562782	10562783	ENSG00000177112	uc031pza.1	+	IRAG1-AS1	Homo sapiens MRVI1 antisense RNA 1 (IRAG1-AS1), transcript variant 1, non-coding RNA.
chr11	10772810	10772811	ENSG00000198730	uc001mja.3	+	CTR9	Homo sapiens Ctr9, Paf1/RNA polymerase II complex component, homolog (S. cerevisiae) (CTR9), mRNA.
chr11	10830581	10830582	ENSG00000110321	uc001mjc.3	-	EIF4G2	Homo sapiens eukaryotic translation initiation factor 4 gamma, 2 (EIF4G2), transcript variant 1, mRNA.
chr11	10879619	10879620	ENSG00000236287	uc009ygh.3	-	ZBED5	Homo sapiens zinc finger, BED-type containing 5 (ZBED5), transcript variant 2, mRNA.
chr11	10879763	10879764	ENSG00000247271	uc001mjl.2	+	ZBED5-AS1	Homo sapiens ZBED5 antisense RNA 1 (ZBED5-AS1), non-coding RNA.
chr11	11862969	11862970	ENSG00000170242	uc001mjr.3	+	USP47	Homo sapiens ubiquitin specific peptidase 47 (USP47), mRNA.
chr11	12308446	12308447	ENSG00000133808	uc001mkg.1	+	MICAL2	Homo sapiens MICAL C-terminal like (MICAL2), mRNA.
chr11	12399025	12399026	ENSG00000197702	uc001mki.4	+	PARVA	Homo sapiens parvin, alpha (PARVA), mRNA.
chr11	13484837	13484838	ENSG00000148925	uc001mkz.3	-	BTBD10	Homo sapiens BTB (POZ) domain containing 10 (BTBD10), mRNA.
chr11	13690205	13690206	ENSG00000197601	uc001mld.3	+	FAR1	Homo sapiens fatty acyl CoA reductase 1 (FAR1), mRNA.
chr11	14380729	14380730	ENSG00000133818	uc001mlf.4	-	RRAS2	Homo sapiens related RAS viral (r-ras) oncogene homolog 2 (RRAS2), transcript variant 1, mRNA.
chr11	14913750	14913751	ENSG00000186104	uc001mlr.3	-	CYP2R1	Homo sapiens cytochrome P450, family 2, subfamily R, polypeptide 1 (CYP2R1), mRNA.
chr11	16760147	16760148	ENSG00000110696	uc001mmk.2	+	C11orf58	Homo sapiens chromosome 11 open reading frame 58 (C11orf58), mRNA.
chr11	17099219	17099220	ENSG00000110700	uc001mmp.3	-	RPS13	Homo sapiens ribosomal protein S13 (RPS13), mRNA.
chr11	17298285	17298286	ENSG00000070081	uc001mmw.3	+	NUCB2	Homo sapiens nucleobindin 2 (NUCB2), mRNA.
chr11	18127637	18127638	ENSG00000166788	uc001mnq.3	-	SAAL1	Homo sapiens serum amyloid A-like 1 (SAAL1), mRNA.
chr11	18343720	18343721	ENSG00000110756	uc001mod.1	-	HPS5	Homo sapiens Hermansky-Pudlak syndrome 5 (HPS5), transcript variant 1, mRNA.
chr11	18343815	18343816	ENSG00000110768	uc001moh.2	+	GTF2H1	Homo sapiens general transcription factor IIH, polypeptide 1, 62kDa (GTF2H1), transcript variant 1, mRNA.
chr11	18417812	18417813	ENSG00000134333	uc010rdd.2	+	LDHA	Homo sapiens lactate dehydrogenase A (LDHA), transcript variant 3, mRNA.
chr11	18548502	18548503	ENSG00000074319	uc001mor.3	-	TSG101	Homo sapiens tumor susceptibility gene 101 (TSG101), mRNA.
chr11	18610292	18610293	ENSG00000151116	uc001mot.4	-	UEVLD	Homo sapiens UEV and lactate/malate dehyrogenase domains (UEVLD), transcript variant 1, mRNA.
chr11	18656019	18656020	ENSG00000179119	uc001moy.3	-	SPTY2D1	Homo sapiens SPT2, Suppressor of Ty, domain containing 1 (S. cerevisiae) (SPTY2D1), mRNA.
chr11	19138691	19138692	ENSG00000177054	uc001mpi.3	+	ZDHHC13	Homo sapiens zinc finger, DHHC-type containing 13 (ZDHHC13), transcript variant 1, mRNA.
chr11	19734880	19734881	ENSG00000166833	uc010rdm.2	+	NAV2	Homo sapiens neuron navigator 2 (NAV2), transcript variant 5, mRNA.
chr11	20409075	20409076	ENSG00000185238	uc001mqb.3	+	PRMT3	Homo sapiens protein arginine methyltransferase 3 (PRMT3), transcript variant 1, mRNA.
chr11	22647386	22647387	ENSG00000183161	uc001mql.1	-	FANCF	Homo sapiens Fanconi anemia, complementation group F (FANCF), mRNA.
chr11	22851381	22851382	ENSG00000198168	uc001mqp.4	-	SVIP	Homo sapiens small VCP/p97-interacting protein (SVIP), mRNA.
chr11	27384794	27384795	ENSG00000109881	uc001mrh.1	-	CCDC34	Homo sapiens coiled-coil domain containing 34 (CCDC34), transcript variant 1, mRNA.
chr11	27528325	27528326	ENSG00000148943	uc001mrl.3	-	LIN7C	Homo sapiens lin-7 homolog C (C. elegans) (LIN7C), mRNA.
chr11	27528398	27528399	ENSG00000245573	uc001mrm.3	+	BDNF-AS	Homo sapiens BDNF antisense RNA (BDNF-AS), transcript variant BT2B, non-coding RNA.
chr11	30344648	30344649	ENSG00000152219	uc001mso.1	+	ARL14EP	Homo sapiens ADP-ribosylation factor-like 14 effector protein (ARL14EP), mRNA.
chr11	31531168	31531169	ENSG00000148950	uc001msy.1	-	IMMP1L	Homo sapiens IMP1 inner mitochondrial membrane peptidase-like (S. cerevisiae) (IMMP1L), nuclear gene encoding mitochondrial protein, mRNA.
chr11	31531296	31531297	ENSG00000109911	uc001mtb.3	+	ELP4	Homo sapiens elongator acetyltransferase complex subunit 4 (ELP4), mRNA.
chr11	32112476	32112477	ENSG00000049449	uc010reb.2	+	RCN1	Homo sapiens reticulocalbin 1, EF-hand calcium binding domain (RCN1), mRNA.
chr11	32914791	32914792	ENSG00000060749	uc001mty.3	+	QSER1	Homo sapiens glutamine and serine rich 1 (QSER1), mRNA.
chr11	33037409	33037410	ENSG00000121690	uc001mub.3	+	DEPDC7	Homo sapiens DEP domain containing 7 (DEPDC7), transcript variant 1, mRNA.
chr11	33061560	33061561	ENSG00000176148	uc010rei.2	+	TCP11L1	Homo sapiens t-complex 11, testis-specific-like 1 (TCP11L1), transcript variant 2, mRNA.
chr11	33183036	33183037	ENSG00000176102	uc001muh.3	-	CSTF3	Homo sapiens cleavage stimulation factor, 3' pre-RNA, subunit 3, 77kDa (CSTF3), transcript variant 1, mRNA.
chr11	33183202	33183203	ENSG00000247151	uc001muk.3	+	CSTF3-DT	Homo sapiens CSTF3 antisense RNA 1 (head to head) (CSTF3-DT), non-coding RNA.
chr11	33278217	33278218	ENSG00000110422	uc031pzm.1	+	HIPK3	Homo sapiens homeodomain interacting protein kinase 3 (HIPK3), transcript variant 4, mRNA.
chr11	33722285	33722286	ENSG00000205177	uc001mur.2	-	C11orf91	Homo sapiens chromosome 11 open reading frame 91 (C11orf91), mRNA.
chr11	33796070	33796071	ENSG00000110429	uc001muz.3	-	FBXO3	Homo sapiens F-box protein 3 (FBXO3), transcript variant 1, mRNA.
chr11	34073229	34073230	ENSG00000135387	uc001mvh.1	+	CAPRIN1	Homo sapiens cell cycle associated protein 1 (CAPRIN1), transcript variant 1, mRNA.
chr11	34127110	34127111	ENSG00000135372	uc001mvk.3	+	NAT10	Homo sapiens N-acetyltransferase 10 (GCN5-related) (NAT10), transcript variant 1, mRNA.
chr11	34460471	34460472	ENSG00000121691	uc001mvm.3	+	CAT	Homo sapiens catalase (CAT), mRNA.
chr11	34937676	34937677	ENSG00000110435	uc001mvt.3	+	PDHX	Homo sapiens pyruvate dehydrogenase complex, component X (PDHX), nuclear gene encoding mitochondrial protein, transcript variant 1, mRNA.
chr11	34937938	34937939	ENSG00000149089	uc001mvs.2	-	APIP	Homo sapiens APAF1 interacting protein (APIP), mRNA.
chr11	35160416	35160417	ENSG00000026508	uc001mvu.3	+	CD44	Homo sapiens CD44 molecule (Indian blood group) (CD44), transcript variant 1, mRNA.
chr11	35684352	35684353	ENSG00000166326	uc001mwi.2	+	TRIM44	Homo sapiens tripartite motif containing 44 (TRIM44), mRNA.
chr11	36531862	36531863	ENSG00000175104	uc001mws.2	-	TRAF6	Homo sapiens TNF receptor-associated factor 6, E3 ubiquitin protein ligase (TRAF6), transcript variant 2, mRNA.
chr11	43333504	43333505	ENSG00000166181	uc010rfh.1	+	API5	Homo sapiens apoptosis inhibitor 5 (API5), transcript variant 1, mRNA.
chr11	43380434	43380435	ENSG00000052841	uc001mxi.3	+	TTC17	Homo sapiens tetratricopeptide repeat domain 17 (TTC17), mRNA.
chr11	44117746	44117747	ENSG00000151348	uc001mya.3	+	EXT2	Homo sapiens exostosin glycosyltransferase 2 (EXT2), transcript variant 1, mRNA.
chr11	44587140	44587141	ENSG00000085117	uc001myc.3	+	CD82	Homo sapiens CD82 molecule (CD82), transcript variant 1, mRNA.
chr11	44972607	44972608	ENSG00000175274	uc001myk.3	-	TP53I11	Homo sapiens tumor protein p53 inducible protein 11 (TP53I11), transcript variant 6, mRNA.
chr11	45168893	45168894	ENSG00000019485	uc031qab.1	+	PRDM11	Homo sapiens PR domain containing 11 (PRDM11), transcript variant 1, mRNA.
chr11	46142984	46142985	ENSG00000135365	uc001ncc.4	-	PHF21A	Homo sapiens PHD finger protein 21A (PHF21A), transcript variant 1, mRNA.
chr11	46867858	46867859	ENSG00000175216	uc001ndi.2	-	CKAP5	Homo sapiens cytoskeleton associated protein 5 (CKAP5), transcript variant 1, mRNA.
chr11	46867961	46867962	ENSG00000247675	uc001ndl.3	+	LRP4-AS1	Homo sapiens LRP4 antisense RNA 1 (LRP4-AS1), non-coding RNA.
chr11	47198675	47198676	ENSG00000149182	uc001ndt.3	-	ARFGAP2	Homo sapiens ADP-ribosylation factor GTPase activating protein 2 (ARFGAP2), transcript variant 1, mRNA.
chr11	47208009	47208010	ENSG00000165912	uc001ndx.3	-	PACSIN3	Homo sapiens protein kinase C and casein kinase substrate in neurons 3 (PACSIN3), transcript variant 2, mRNA.
chr11	47236492	47236493	ENSG00000134574	uc001neb.2	+	DDB2	Homo sapiens damage-specific DNA binding protein 2, 48kDa (DDB2), mRNA.
chr11	47270456	47270457	ENSG00000134575	uc001nei.3	-	ACP2	Homo sapiens acid phosphatase 2, lysosomal (ACP2), transcript variant 1, mRNA.
chr11	47291198	47291199	ENSG00000110514	uc001ner.1	+	MADD	Homo sapiens MAP-kinase activating death domain (MADD), transcript variant 4, mRNA.
chr11	47430045	47430046	ENSG00000165915	uc009ylq.3	+	SLC39A13	Homo sapiens solute carrier family 39 (zinc transporter), member 13 (SLC39A13), transcript variant 1, mRNA.
chr11	47448023	47448024	ENSG00000165916	uc001nfh.2	-	PSMC3	Homo sapiens proteasome (prosome, macropain) 26S subunit, ATPase, 3 (PSMC3), mRNA.
chr11	47664205	47664206	ENSG00000109919	uc010rho.2	-	MTCH2	Homo sapiens mitochondrial carrier 2 (MTCH2), nuclear gene encoding mitochondrial protein, mRNA.
chr11	47788992	47788993	ENSG00000109920	uc009ylv.3	-	FNBP4	Homo sapiens formin binding protein 4 (FNBP4), mRNA.
chr11	47870056	47870057	ENSG00000030066	uc001ngm.3	-	NUP160	Homo sapiens nucleoporin 160kDa (NUP160), mRNA.
chr11	49230221	49230222	ENSG00000086205	uc001ngy.3	-	FOLH1	Homo sapiens folate hydrolase (prostate-specific membrane antigen) 1 (FOLH1), transcript variant 1, mRNA.
chr11	57282357	57282358	ENSG00000149150	uc001nkk.3	-	SLC43A1	Homo sapiens solute carrier family 43, member 1 (SLC43A1), transcript variant 2, mRNA.
chr11	57298231	57298232	ENSG00000134809	uc001nkm.1	-	TIMM10	Homo sapiens translocase of inner mitochondrial membrane 10 homolog (yeast) (TIMM10), nuclear gene encoding mitochondrial protein, mRNA.
chr11	57365026	57365027	ENSG00000149131	uc001nkp.1	+	SERPING1	Homo sapiens serpin peptidase inhibitor, clade G (C1 inhibitor), member 1 (SERPING1), transcript variant 1, mRNA.
chr11	57405848	57405849	ENSG00000254602	uc001nkt.1	+	AP000662.4	Homo sapiens cDNA FLJ39016 fis, clone NT2RP7001532.
chr11	57417416	57417417	ENSG00000166793	uc001nkv.4	-	YPEL4	Homo sapiens yippee-like 4 (Drosophila) (YPEL4), mRNA.
chr11	57425215	57425216	ENSG00000172409	uc001nkw.3	+	CLP1	Homo sapiens cleavage and polyadenylation factor I subunit 1 (CLP1), transcript variant 1, mRNA.
chr11	57508721	57508722	ENSG00000211450	uc021qjj.1	+	SELENOH	Homo sapiens chromosome 11 open reading frame 31 (SELENOH), mRNA.
chr11	58346586	58346587	ENSG00000186660	uc001nmx.4	+	ZFP91	Homo sapiens ZFP91 zinc finger protein (ZFP91), transcript variant 1, mRNA.
chr11	58910280	58910281	ENSG00000245571	uc001nnn.1	-	FAM111A-DT	Homo sapiens cDNA FLJ42484 fis, clone BRACE2032182.
chr11	58912251	58912252	ENSG00000166801	uc001nnq.3	+	FAM111A	Homo sapiens family with sequence similarity 111, member A (FAM111A), transcript variant 1, mRNA.
chr11	59318173	59318174	n/a	uc021qjo.1	-	TRNA_Val	transfer RNA Val (anticodon TAC)
chr11	59318531	59318532	n/a	uc021qjp.1	-	TRNA_Val	transfer RNA Val (anticodon TAC)
chr11	59318766	59318767	n/a	uc021qjq.1	+	TRNA_Arg	transfer RNA Arg (anticodon TCT)
chr11	59319227	59319228	n/a	uc021qjr.1	+	TRNA_Leu	transfer RNA Leu (anticodon TAA)
chr11	59323901	59323902	n/a	uc021qjs.1	+	TRNA_Lys	transfer RNA Lys (anticodon TTT)
chr11	59325041	59325042	n/a	uc021qjt.1	-	TRNA_Phe	transfer RNA Phe (anticodon GAA)
chr11	59326272	59326273	ENSG00000252893	uc021qju.1	+	RNU7-58P	Rfam model RF00066 hit found at contig region AP000442.6/415-476
chr11	59327879	59327880	n/a	uc021qjv.1	-	TRNA_Lys	transfer RNA Lys (anticodon TTT)
chr11	59436510	59436511	ENSG00000166889	uc001noe.4	-	PATL1	Homo sapiens protein associated with topoisomerase II homolog 1 (yeast) (PATL1), mRNA.
chr11	59522531	59522532	ENSG00000166900	uc001nog.3	+	STX3	Homo sapiens syntaxin 3 (STX3), transcript variant 1, mRNA.
chr11	59578344	59578345	ENSG00000166902	uc001noh.2	-	MRPL16	Homo sapiens mitochondrial ribosomal protein L16 (MRPL16), nuclear gene encoding mitochondrial protein, mRNA.
chr11	60674060	60674061	ENSG00000110107	uc001nqf.3	-	PRPF19	Homo sapiens PRP19/PSO4 pre-mRNA processing factor 19 homolog (S. cerevisiae) (PRPF19), mRNA.
chr11	60691912	60691913	ENSG00000006118	uc001nqi.3	+	TMEM132A	Homo sapiens transmembrane protein 132A (TMEM132A), transcript variant 1, mRNA.
chr11	60928915	60928916	ENSG00000167987	uc001nqv.1	-	VPS37C	Homo sapiens vacuolar protein sorting 37 homolog C (S. cerevisiae) (VPS37C), mRNA.
chr11	61100653	61100654	ENSG00000149476	uc001nre.3	+	TKFC	Homo sapiens dihydroxyacetone kinase 2 homolog (S. cerevisiae) (TKFC), mRNA.
chr11	61100683	61100684	ENSG00000167986	uc001nrc.5	-	DDB1	Homo sapiens damage-specific DNA binding protein 1, 127kDa (DDB1), mRNA.
chr11	61129472	61129473	ENSG00000149483	uc001nrl.2	+	TMEM138	Homo sapiens transmembrane protein 138 (TMEM138), transcript variant 1, mRNA.
chr11	61560032	61560033	ENSG00000207601	uc021qki.1	-	MIR611	Homo sapiens microRNA 611 (MIR611), microRNA.
chr11	61560084	61560085	ENSG00000134825	uc001nsf.3	-	TMEM258	Homo sapiens transmembrane protein 258 (TMEM258), mRNA.
chr11	61560108	61560109	ENSG00000168496	uc001nsg.3	+	FEN1	Homo sapiens flap structure-specific endonuclease 1 (FEN1), mRNA.
chr11	61582711	61582712	ENSG00000222326	uc021qkk.1	-	MIR1908	Homo sapiens microRNA 1908 (MIR1908), microRNA.
chr11	61584528	61584529	ENSG00000149485	uc010rlm.2	-	FADS1	Homo sapiens fatty acid desaturase 1 (FADS1), mRNA.
chr11	61595712	61595713	ENSG00000134824	uc001nsl.1	+	FADS2	Homo sapiens fatty acid desaturase 2 (FADS2), mRNA.
chr11	61735131	61735132	ENSG00000167996	uc001nsu.3	-	FTH1	Homo sapiens ferritin, heavy polypeptide 1 (FTH1), mRNA.
chr11	61735553	61735554	ENSG00000269089	uc009ynu.1	+	RP11-810P12.7	SubName: Full=cDNA FLJ36460 fis, clone THYMU2014801;
chr11	62314331	62314332	ENSG00000124942	uc001ntl.3	-	AHNAK	Homo sapiens AHNAK nucleoprotein (AHNAK), transcript variant 1, mRNA.
chr11	62341459	62341460	ENSG00000255508	uc001ntm.1	-	RP11-864I4.1	Homo sapiens eukaryotic translation elongation factor 1 gamma (RP11-864I4.1), mRNA.
chr11	62359108	62359109	ENSG00000149016	uc001nto.2	-	TUT1	Homo sapiens terminal uridylyl transferase 1, U6 snRNA-specific (TUT1), mRNA.
chr11	62369311	62369312	ENSG00000149480	uc001ntq.2	-	MTA2	Homo sapiens metastasis associated 1 family, member 2 (MTA2), mRNA.
chr11	62380212	62380213	ENSG00000149489	uc001ntv.3	+	ROM1	Homo sapiens retinal outer segment membrane protein 1 (ROM1), mRNA.
chr11	62380236	62380237	ENSG00000149499	uc001ntu.1	-	EML3	Homo sapiens echinoderm microtubule associated protein like 3 (EML3), mRNA.
chr11	62389646	62389647	ENSG00000149541	uc001ntw.3	-	B3GAT3	Homo sapiens beta-1,3-glucuronyltransferase 3 (glucuronosyltransferase I) (B3GAT3), mRNA.
chr11	62414197	62414198	ENSG00000089597	uc001nua.4	-	GANAB	Homo sapiens glucosidase, alpha; neutral AB (GANAB), transcript variant 3, mRNA.
chr11	62420773	62420774	ENSG00000185085	uc001nud.3	-	INTS5	Homo sapiens integrator complex subunit 5 (INTS5), mRNA.
chr11	62432778	62432779	ENSG00000214756	uc001nug.1	+	CSKMT	Homo sapiens methyltransferase like 12 (CSKMT), nuclear gene encoding mitochondrial protein, mRNA.
chr11	62432778	62432779	ENSG00000214756	uc001nuh.3	+	CSKMT	Homo sapiens methyltransferase like 12 (CSKMT), nuclear gene encoding mitochondrial protein, mRNA.
chr11	62432893	62432894	ENSG00000206597	uc009yoa.1	+	SNORA57	Homo sapiens small nucleolar RNA, H/ACA box 57 (SNORA57), small nucleolar RNA.
chr11	62439125	62439126	ENSG00000204922	uc001nui.4	+	UQCC3	Homo sapiens chromosome 11 open reading frame 83 (UQCC3), mRNA.
chr11	62439240	62439241	ENSG00000162194	uc001nuf.3	-	LBHD1	Homo sapiens chromosome 11 open reading frame 48 (LBHD1), mRNA.
chr11	62446526	62446527	ENSG00000162191	uc001nuj.3	-	UBXN1	Homo sapiens UBX domain protein 1 (UBXN1), mRNA.
chr11	62494856	62494857	ENSG00000214753	uc001nuw.3	-	HNRNPUL2	Homo sapiens heterogeneous nuclear ribonucleoprotein U-like 2 (HNRNPUL2), mRNA.
chr11	62495951	62495952	ENSG00000162222	uc001nuy.3	+	TTC9C	Homo sapiens tetratricopeptide repeat domain 9C (TTC9C), mRNA.
chr11	62521655	62521656	ENSG00000185670	uc001nuz.3	-	ZBTB3	Homo sapiens zinc finger and BTB domain containing 3 (ZBTB3), mRNA.
chr11	62529010	62529011	ENSG00000168002	uc001nva.3	+	POLR2G	Homo sapiens polymerase (RNA) II (DNA directed) polypeptide G (POLR2G), mRNA.
chr11	62538774	62538775	ENSG00000162227	uc001nvc.3	+	TAF6L	Homo sapiens TAF6-like RNA polymerase II, p300/CBP-associated factor (PCAF)-associated factor, 65kDa (TAF6L), mRNA.
chr11	62554873	62554874	ENSG00000185475	uc001nvd.4	+	TMEM179B	Homo sapiens transmembrane protein 179B (TMEM179B), mRNA.
chr11	62559485	62559486	ENSG00000168569	uc001nve.2	-	TMEM223	Homo sapiens transmembrane protein 223 (TMEM223), mRNA.
chr11	62572963	62572964	ENSG00000162231	uc001nvf.1	-	NXF1	Homo sapiens nuclear RNA export factor 1 (NXF1), transcript variant 1, mRNA.
chr11	62599562	62599563	ENSG00000162236	uc001nvh.3	-	STX5	Homo sapiens syntaxin 5 (STX5), transcript variant 1, mRNA.
chr11	62607627	62607628	ENSG00000133316	uc001nvm.2	-	WDR74	Homo sapiens WD repeat domain 74 (WDR74), mRNA.
chr11	62621203	62621204	ENSG00000255717	uc001nvw.1	-	SNORD30	Homo sapiens small nucleolar RNA, C/D box 30 (SNORD30), small nucleolar RNA.
chr11	62621756	62621757	ENSG00000255717	uc021qkn.1	-	SNORD22	Rfam model RF00099 hit found at contig region AP001160.4/131586-131462
chr11	62622166	62622167	ENSG00000255717	uc001nvy.1	-	SNORD28	Homo sapiens small nucleolar RNA, C/D box 28 (SNORD28), small nucleolar RNA.
chr11	62623356	62623357	ENSG00000255717	uc001nvt.3	-	SNHG1	Homo sapiens small nucleolar RNA host gene 1 (non-protein coding) (SNHG1), non-coding RNA.
chr11	62623483	62623484	ENSG00000168003	uc001nwd.3	+	SLC3A2	Homo sapiens solute carrier family 3 (activators of dibasic and neutral amino acid transport), member 2 (SLC3A2), transcript variant 3, mRNA.
chr11	63439082	63439083	ENSG00000184743	uc001nxk.1	-	ATL3	Homo sapiens atlastin GTPase 3 (ATL3), mRNA.
chr11	63448921	63448922	ENSG00000133318	uc001nxq.3	+	RTN3	Homo sapiens reticulon 3 (RTN3), transcript variant 5, mRNA.
chr11	63536112	63536113	ENSG00000188070	uc010rmv.2	-	C11orf95	Homo sapiens chromosome 11 open reading frame 95 (C11orf95), mRNA.
chr11	63580922	63580923	ENSG00000168005	uc001nxt.3	+	SPINDOC	Homo sapiens chromosome 11 open reading frame 84 (SPINDOC), mRNA.
chr11	63742078	63742079	ENSG00000176340	uc001nye.3	+	COX8A	Homo sapiens cytochrome c oxidase subunit VIIIA (ubiquitous) (COX8A), nuclear gene encoding mitochondrial protein, mRNA.
chr11	63753324	63753325	ENSG00000167770	uc001nyf.1	+	OTUB1	Homo sapiens OTU domain, ubiquitin aldehyde binding 1 (OTUB1), transcript variant 1, mRNA.
chr11	63933584	63933585	ENSG00000133315	uc001nyh.3	-	MACROD1	Homo sapiens MACRO domain containing 1 (MACROD1), mRNA.
chr11	63953586	63953587	ENSG00000168439	uc001nyk.1	+	STIP1	Homo sapiens stress-induced-phosphoprotein 1 (STIP1), mRNA.
chr11	63993340	63993341	ENSG00000149743	uc010rnc.2	-	TRPT1	Homo sapiens tRNA phosphotransferase 1 (TRPT1), transcript variant 6, mRNA.
chr11	63993729	63993730	ENSG00000149761	uc009ype.4	+	NUDT22	Homo sapiens nudix (nucleoside diphosphate linked moiety X)-type motif 22 (NUDT22), transcript variant 2, mRNA.
chr11	63997752	63997753	ENSG00000110011	uc001nys.3	+	DNAJC4	Homo sapiens DnaJ (Hsp40) homolog, subfamily C, member 4 (DNAJC4), mRNA.
chr11	63998759	63998760	n/a	uc001nyr.1	-	AX747192	Homo sapiens cDNA FLJ34477 fis, clone HLUNG2003833.
chr11	64002055	64002056	ENSG00000173511	uc001nyw.3	+	VEGFB	Homo sapiens vascular endothelial growth factor B (VEGFB), transcript variant VEGFB-186, mRNA.
chr11	64008412	64008413	ENSG00000173486	uc001nyy.3	+	FKBP2	Homo sapiens FK506 binding protein 2, 13kDa (FKBP2), transcript variant 1, mRNA.
chr11	64014412	64014413	ENSG00000173457	uc001nza.3	-	PPP1R14B	Homo sapiens protein phosphatase 1, regulatory (inhibitor) subunit 14B (PPP1R14B), mRNA.
chr11	64018994	64018995	ENSG00000149782	uc009ypg.2	+	PLCB3	Homo sapiens phospholipase C, beta 3 (phosphatidylinositol-specific) (PLCB3), transcript variant 1, mRNA.
chr11	64051810	64051811	ENSG00000173264	uc010rni.2	+	GPR137	Homo sapiens G protein-coupled receptor 137 (GPR137), transcript variant 4, mRNA.
chr11	64052175	64052176	ENSG00000002330	uc001nzd.3	-	BAD	Homo sapiens BCL2-associated agonist of cell death (BAD), transcript variant 2, mRNA.
chr11	64073043	64073044	ENSG00000173153	uc001nzq.1	+	ESRRA	Homo sapiens estrogen-related receptor alpha (ESRRA), mRNA.
chr11	64085032	64085033	ENSG00000173113	uc001nzt.3	-	TRMT112	Homo sapiens tRNA methyltransferase 11-2 homolog (S. cerevisiae) (TRMT112), mRNA.
chr11	64085559	64085560	ENSG00000126432	uc001nzu.3	+	PRDX5	Homo sapiens peroxiredoxin 5 (PRDX5), nuclear gene encoding mitochondrial protein, transcript variant 1, mRNA.
chr11	64528186	64528187	ENSG00000068976	uc001oax.4	-	PYGM	Homo sapiens phosphorylase, glycogen, muscle (PYGM), transcript variant 1, mRNA.
chr11	64570712	64570713	ENSG00000168067	uc001obh.3	-	MAP4K2	Homo sapiens mitogen-activated protein kinase kinase kinase kinase 2 (MAP4K2), mRNA.
chr11	64646190	64646191	ENSG00000110047	uc001obu.1	-	EHD1	Homo sapiens EH-domain containing 1 (EHD1), mRNA.
chr11	64684721	64684722	ENSG00000110046	uc001obx.3	-	ATG2A	Homo sapiens autophagy related 2A (ATG2A), mRNA.
chr11	64781584	64781585	ENSG00000213465	uc001och.4	+	ARL2	Homo sapiens ADP-ribosylation factor-like 2 (ARL2), transcript variant 1, mRNA.
chr11	64794789	64794790	ENSG00000273003	uc001ock.3	+	ARL2-SNX15	Homo sapiens ARL2-SNX15 readthrough (ARL2-SNX15), non-coding RNA.
chr11	64851614	64851615	ENSG00000146670	uc001ocp.2	-	CDCA5	Homo sapiens cell division cycle associated 5 (CDCA5), mRNA.
chr11	64851693	64851694	ENSG00000162300	uc001ocq.1	+	ZFPL1	Homo sapiens zinc finger protein-like 1 (ZFPL1), mRNA.
chr11	64863586	64863587	ENSG00000149823	uc001ocr.2	+	VPS51	Homo sapiens vacuolar protein sorting 51 homolog (S. cerevisiae) (VPS51), transcript variant 1, mRNA.
chr11	64883874	64883875	n/a	uc009yqb.1	+	BC104003	Homo sapiens cDNA clone IMAGE:40024031.
chr11	64885169	64885170	ENSG00000174276	uc001ocw.3	-	ZNHIT2	Homo sapiens zinc finger, HIT-type containing 2 (ZNHIT2), mRNA.
chr11	64902002	64902003	ENSG00000162298	uc001odb.3	-	SYVN1	Homo sapiens synovial apoptosis inhibitor 1, synoviolin (SYVN1), transcript variant 2, mRNA.
chr11	65029431	65029432	ENSG00000014138	uc001odj.3	+	POLA2	Homo sapiens polymerase (DNA directed), alpha 2, accessory subunit (POLA2), mRNA.
chr11	65082288	65082289	ENSG00000149798	uc001odl.3	+	CDC42EP2	Homo sapiens CDC42 effector protein (Rho GTPase binding) 2 (CDC42EP2), mRNA.
chr11	65122281	65122282	ENSG00000173825	uc001odo.4	+	TIGD3	Homo sapiens tigger transposable element derived 3 (TIGD3), mRNA.
chr11	65150141	65150142	ENSG00000162241	uc001odr.1	-	SLC25A45	Homo sapiens solute carrier family 25, member 45 (SLC25A45), transcript variant 1, mRNA.
chr11	65190268	65190269	ENSG00000245532	uc010rog.2	+	NEAT1	Homo sapiens nuclear paraspeckle assembly transcript 1 (non-protein coding) (NEAT1), non-coding RNA.
chr11	65213011	65213012	n/a	uc021qlk.1	+	MascRNA_menRNA	Rfam model RF01684 hit found at contig region AP000769.5/11415-11472
chr11	65265232	65265233	ENSG00000251562	uc010roh.3	+	MALAT1	Homo sapiens metastasis associated lung adenocarcinoma transcript 1 (non-protein coding) (MALAT1), non-coding RNA.
chr11	65292547	65292548	ENSG00000142186	uc001oea.1	+	SCYL1	Homo sapiens SCY1-like 1 (S. cerevisiae) (SCYL1), transcript variant A, mRNA.
chr11	65337883	65337884	ENSG00000260233	uc021qlm.1	-	ZNRD2-AS1	Homo sapiens SSSCA1 antisense RNA 1 (head to head) (ZNRD2-AS1), non-coding RNA.
chr11	65337942	65337943	ENSG00000173465	uc001oek.3	+	ZNRD2	Homo sapiens Sjogren syndrome/scleroderma autoantigen 1 (ZNRD2), mRNA.
chr11	65339819	65339820	ENSG00000176973	uc001oel.2	+	FAM89B	Homo sapiens family with sequence similarity 89, member B (FAM89B), transcript variant 1, mRNA.
chr11	65343508	65343509	ENSG00000173442	uc001oeo.4	+	EHBP1L1	Homo sapiens EH domain binding protein 1-like 1 (EHBP1L1), mRNA.
chr11	65363466	65363467	ENSG00000173338	uc001oes.3	-	KCNK7	Homo sapiens potassium channel, subfamily K, member 7 (KCNK7), transcript variant A, mRNA.
chr11	65405577	65405578	ENSG00000213445	uc001ofb.2	+	SIPA1	Homo sapiens signal-induced proliferation-associated 1 (SIPA1), transcript variant 2, mRNA.
chr11	65421009	65421010	n/a	uc021qlp.1	+	DQ587981	Homo sapiens piRNA piR-55093, complete sequence.
chr11	65430442	65430443	ENSG00000173039	uc001ofg.3	-	RELA	Homo sapiens v-rel reticuloendotheliosis viral oncogene homolog A (avian) (RELA), transcript variant 1, mRNA.
chr11	65479472	65479473	ENSG00000172977	uc001ofk.3	+	KAT5	Homo sapiens K(lysine) acetyltransferase 5 (KAT5), transcript variant 1, mRNA.
chr11	65488408	65488409	ENSG00000172922	uc001ofn.3	-	RNASEH2C	Homo sapiens ribonuclease H2, subunit C (RNASEH2C), mRNA.
chr11	65548061	65548062	ENSG00000254470	uc031qbm.1	-	AP5B1	Homo sapiens adaptor-related protein complex 5, beta 1 subunit (AP5B1), mRNA.
chr11	65626100	65626101	ENSG00000172757	uc001ofs.3	-	CFL1	Homo sapiens cofilin 1 (non-muscle) (CFL1), mRNA.
chr11	65627871	65627872	ENSG00000172732	uc001ofv.4	+	MUS81	Homo sapiens MUS81 structure-specific endonuclease (MUS81), mRNA.
chr11	65640404	65640405	ENSG00000172638	uc001ofy.4	-	EFEMP2	Homo sapiens EGF containing fibulin-like extracellular matrix protein 2 (EFEMP2), transcript variant 1, mRNA.
chr11	65656009	65656010	ENSG00000172500	uc001ogd.3	-	FIBP	Homo sapiens fibroblast growth factor (acidic) intracellular binding protein (FIBP), transcript variant 1, mRNA.
chr11	65657874	65657875	ENSG00000175602	uc001ogf.3	+	CCDC85B	Homo sapiens coiled-coil domain containing 85B (CCDC85B), mRNA.
chr11	65667996	65667997	ENSG00000175592	uc001ogg.1	-	FOSL1	Homo sapiens FOS-like antigen 1 (FOSL1), mRNA.
chr11	65686530	65686531	ENSG00000175573	uc001ogi.3	-	C11orf68	Homo sapiens chromosome 11 open reading frame 68 (C11orf68), transcript variant 1, mRNA.
chr11	65686727	65686728	ENSG00000175550	uc001ogj.2	+	DRAP1	Homo sapiens DR1-associated protein 1 (negative cofactor 2 alpha) (DRAP1), mRNA.
chr11	65769549	65769550	ENSG00000175334	uc001ogp.3	+	BANF1	Homo sapiens barrier to autointegration factor 1 (BANF1), transcript variant 2, mRNA.
chr11	65769636	65769637	ENSG00000175376	uc001ogn.2	-	EIF1AD	Homo sapiens eukaryotic translation initiation factor 1A domain containing (EIF1AD), transcript variant 6, mRNA.
chr11	65837823	65837824	ENSG00000175115	uc001oha.2	+	PACS1	Homo sapiens phosphofurin acidic cluster sorting protein 1 (PACS1), mRNA.
chr11	66025173	66025174	ENSG00000174996	uc001ohb.2	+	KLC2	Homo sapiens kinesin light chain 2 (KLC2), transcript variant 1, mRNA.
chr11	66036055	66036056	ENSG00000174903	uc001ohf.3	+	RAB1B	Homo sapiens RAB1B, member RAS oncogene family (RAB1B), mRNA.
chr11	66056637	66056638	ENSG00000174851	uc001ohk.4	-	YIF1A	Homo sapiens Yip1 interacting factor homolog A (S. cerevisiae) (YIF1A), mRNA.
chr11	66103999	66104000	ENSG00000174791	uc001ohn.1	-	RIN1	Homo sapiens Ras and Rab interactor 1 (RIN1), mRNA.
chr11	66247483	66247484	ENSG00000254986	uc001oif.2	+	DPP3	Homo sapiens dipeptidyl-peptidase 3 (DPP3), transcript variant 2, mRNA.
chr11	66360553	66360554	ENSG00000182791	uc001oiq.4	-	CCDC87	Homo sapiens coiled-coil domain containing 87 (CCDC87), mRNA.
chr11	66360689	66360690	ENSG00000173992	uc001oir.3	+	CCS	Homo sapiens copper chaperone for superoxide dismutase (CCS), mRNA.
chr11	66384052	66384053	ENSG00000239306	uc001oit.3	+	RBM14	Homo sapiens RNA binding motif protein 14 (RBM14), transcript variant 1, mRNA.
chr11	66445274	66445275	ENSG00000173914	uc001ojb.3	-	RBM4B	Homo sapiens RNA binding motif protein 4B (RBM4B), mRNA.
chr11	66488869	66488870	ENSG00000173898	uc001ojd.3	-	SPTBN2	Homo sapiens spectrin, beta, non-erythrocytic 2 (SPTBN2), mRNA.
chr11	66512206	66512207	ENSG00000173715	uc021qmd.1	+	C11orf80	Homo sapiens chromosome 11 open reading frame 80 (C11orf80), transcript variant 1, mRNA.
chr11	66610882	66610883	ENSG00000173653	uc001ojk.1	+	RCE1	Homo sapiens RCE1 homolog, prenyl protein protease (S. cerevisiae) (RCE1), transcript variant 1, mRNA.
chr11	66624875	66624876	ENSG00000173621	uc001ojr.3	+	LRFN4	Homo sapiens leucine rich repeat and fibronectin type III domain containing 4 (LRFN4), mRNA.
chr11	66790815	66790816	ENSG00000173227	uc001oju.3	+	SYT12	Homo sapiens synaptotagmin XII (SYT12), transcript variant 1, mRNA.
chr11	67056761	67056762	ENSG00000172932	uc001okd.2	+	ANKRD13D	Homo sapiens ankyrin repeat domain 13 family, member D (ANKRD13D), transcript variant 1, mRNA.
chr11	67070918	67070919	ENSG00000172830	uc001okj.3	+	SSH3	Homo sapiens slingshot protein phosphatase 3 (SSH3), mRNA.
chr11	67085309	67085310	n/a	uc010rpo.1	+	RAD9A	Homo sapiens uncharacterized RAD9A (RAD9A), non-coding RNA.
chr11	67121066	67121067	ENSG00000175482	uc001okm.4	-	POLD4	Homo sapiens polymerase (DNA-directed), delta 4, accessory subunit (POLD4), transcript variant 1, mRNA.
chr11	67141647	67141648	ENSG00000175505	uc010rpp.2	-	CLCF1	Homo sapiens cardiotrophin-like cytokine factor 1 (CLCF1), transcript variant 2, mRNA.
chr11	67159422	67159423	ENSG00000172613	uc001okr.3	+	RAD9A	Homo sapiens RAD9 homolog A (S. pombe) (RAD9A), transcript variant 1, mRNA.
chr11	67169375	67169376	ENSG00000172531	uc001oku.1	-	PPP1CA	Homo sapiens protein phosphatase 1, catalytic subunit, alpha isozyme (PPP1CA), transcript variant 3, mRNA.
chr11	67195934	67195935	ENSG00000175634	uc001old.3	+	RPS6KB2	Homo sapiens ribosomal protein S6 kinase, 70kDa, polypeptide 2 (RPS6KB2), mRNA.
chr11	67236747	67236748	ENSG00000172663	uc001olq.2	-	TMEM134	Homo sapiens transmembrane protein 134 (TMEM134), transcript variant 1, mRNA.
chr11	67250504	67250505	ENSG00000110711	uc001olv.3	+	AIP	Homo sapiens aryl hydrocarbon receptor interacting protein (AIP), mRNA.
chr11	67272842	67272843	ENSG00000110697	uc001oly.3	-	PITPNM1	Homo sapiens phosphatidylinositol transfer protein, membrane-associated 1 (PITPNM1), transcript variant 1, mRNA.
chr11	67276198	67276199	ENSG00000167797	uc001oma.4	-	CDK2AP2	Homo sapiens cyclin-dependent kinase 2 associated protein 2 (CDK2AP2), transcript variant 1, mRNA.
chr11	67351065	67351066	ENSG00000084207	uc001omf.3	+	GSTP1	Homo sapiens glutathione S-transferase pi 1 (GSTP1), mRNA.
chr11	67397407	67397408	ENSG00000167799	uc001omo.2	-	NUDT8	Homo sapiens nudix (nucleoside diphosphate linked moiety X)-type motif 8 (NUDT8), transcript variant 1, mRNA.
chr11	67777789	67777790	ENSG00000006534	uc001ona.3	+	ALDH3B1	Homo sapiens aldehyde dehydrogenase 3 family, member B1 (ALDH3B1), transcript variant 2, mRNA.
chr11	67980783	67980784	ENSG00000110066	uc001onm.1	-	KMT5B	Homo sapiens suppressor of variegation 4-20 homolog 1 (Drosophila) (KMT5B), transcript variant 1, mRNA.
chr11	68039468	68039469	ENSG00000171067	uc001onr.4	-	C11orf24	Homo sapiens chromosome 11 open reading frame 24 (C11orf24), mRNA.
chr11	68671302	68671303	ENSG00000197345	uc001ooi.3	-	MRPL21	Homo sapiens mitochondrial ribosomal protein L21 (MRPL21), nuclear gene encoding mitochondrial protein, transcript variant 4, mRNA.
chr11	68671318	68671319	ENSG00000132740	uc001ook.1	+	IGHMBP2	Homo sapiens immunoglobulin mu binding protein 2 (IGHMBP2), mRNA.
chr11	69061621	69061622	ENSG00000172927	uc001oov.3	+	MYEOV	Homo sapiens myeloma overexpressed (MYEOV), mRNA.
chr11	69455872	69455873	ENSG00000110092	uc001opa.3	+	CCND1	Homo sapiens cyclin D1 (CCND1), mRNA.
chr11	69469177	69469178	ENSG00000149716	uc010rqh.1	-	LTO1	Homo sapiens cDNA FLJ58145 complete cds, highly similar to Oral cancer overexpressed protein 1.
chr11	69490164	69490165	ENSG00000149716	uc001opc.3	-	LTO1	Homo sapiens oral cancer overexpressed 1 (LTO1), mRNA.
chr11	71639492	71639493	ENSG00000254469	uc021qmt.1	-	RP11-849H4.2	Homo sapiens transient receptor potential cation channel, subfamily C, member 2-like (RP11-849H4.2), non-coding RNA.
chr11	71639767	71639768	ENSG00000137522	uc001ora.3	+	RNF121	Homo sapiens ring finger protein 121 (RNF121), transcript variant 1, mRNA.
chr11	71791376	71791377	ENSG00000184154	uc001orr.3	+	LRTOMT	Homo sapiens leucine rich transmembrane and 0-methyltransferase domain containing (LRTOMT), transcript variant 1, mRNA.
chr11	71791376	71791377	ENSG00000184154	uc010rqw.2	+	RP11-807H22.10	Homo sapiens leucine rich transmembrane and 0-methyltransferase domain containing (RP11-807H22.10), transcript variant 4, mRNA.
chr11	71791572	71791573	ENSG00000137497	uc001orl.1	-	NUMA1	Homo sapiens nuclear mitotic apparatus protein 1 (NUMA1), mRNA.
chr11	71814432	71814433	ENSG00000149357	uc001ort.3	-	LAMTOR1	Homo sapiens late endosomal/lysosomal adaptor, MAPK and MTOR activator 1 (LAMTOR1), mRNA.
chr11	71823821	71823822	ENSG00000110200	uc001orw.3	-	ANAPC15	Homo sapiens anaphase promoting complex subunit 15 (ANAPC15), mRNA.
chr11	71935881	71935882	ENSG00000165458	uc001osf.3	+	INPPL1	Homo sapiens inositol polyphosphate phosphatase-like 1 (INPPL1), mRNA.
chr11	72525450	72525451	ENSG00000168010	uc001otd.3	+	ATG16L2	Homo sapiens autophagy related 16-like 2 (S. cerevisiae) (ATG16L2), mRNA.
chr11	72853142	72853143	ENSG00000137478	uc009ytl.3	-	FCHSD2	Homo sapiens FCH and double SH3 domains 2 (FCHSD2), mRNA.
chr11	73019662	73019663	ENSG00000110237	uc001otu.3	+	ARHGEF17	Homo sapiens Rho guanine nucleotide exchange factor (GEF) 17 (ARHGEF17), mRNA.
chr11	73309227	73309228	ENSG00000054965	uc001oty.1	-	FAM168A	Homo sapiens family with sequence similarity 168, member A (FAM168A), mRNA.
chr11	73472200	73472201	ENSG00000175582	uc001ouf.3	-	RAB6A	Homo sapiens RAB6A, member RAS oncogene family (RAB6A), transcript variant 2, mRNA.
chr11	73498916	73498917	ENSG00000175581	uc001ouh.4	+	MRPL48	Homo sapiens mitochondrial ribosomal protein L48 (MRPL48), nuclear gene encoding mitochondrial protein, mRNA.
chr11	73587889	73587890	ENSG00000181924	uc001ouj.3	-	COA4	Homo sapiens cytochrome c oxidase assembly factor 4 homolog (S. cerevisiae) (COA4), mRNA.
chr11	73588013	73588014	ENSG00000175575	uc001ouk.2	+	PAAF1	Homo sapiens proteasomal ATPase-associated factor 1 (PAAF1), transcript variant 4, mRNA.
chr11	73693888	73693889	ENSG00000175567	uc001oup.1	-	UCP2	Homo sapiens uncoupling protein 2 (mitochondrial, proton carrier) (UCP2), nuclear gene encoding mitochondrial protein, mRNA.
chr11	73882063	73882064	ENSG00000168014	uc001ouu.2	-	C2CD3	Homo sapiens C2 calcium-dependent domain containing 3 (C2CD3), mRNA.
chr11	73882107	73882108	ENSG00000214517	uc009yty.4	+	PPME1	Homo sapiens protein phosphatase methylesterase 1 (PPME1), transcript variant 2, mRNA.
chr11	74109501	74109502	ENSG00000165434	uc001ovb.1	-	PGM2L1	Homo sapiens phosphoglucomutase 2-like 1 (PGM2L1), mRNA.
chr11	74204484	74204485	ENSG00000254837	uc001ove.3	+	AP001372.2	SubName: Full=Similar to Cytochrome c, somatic;
chr11	74204754	74204755	ENSG00000175536	uc010rrk.2	-	LIPT2	Homo sapiens lipoyl(octanoyl) transferase 2 (putative) (LIPT2), nuclear gene encoding mitochondrial protein, mRNA.
chr11	74660231	74660232	ENSG00000166435	uc009yub.3	-	XRRA1	Homo sapiens X-ray radiation resistance associated 1 (XRRA1), transcript variant 1, mRNA.
chr11	74660291	74660292	ENSG00000118363	uc001ovu.2	+	SPCS2	Homo sapiens signal peptidase complex subunit 2 homolog (S. cerevisiae) (SPCS2), mRNA.
chr11	75110534	75110535	ENSG00000149273	uc031qcs.1	+	RPS3	Homo sapiens ribosomal protein S3 (RPS3), transcript variant 3, mRNA.
chr11	75111434	75111435	ENSG00000206941	uc001owj.1	+	SNORD15A	Homo sapiens small nucleolar RNA, C/D box 15A (SNORD15A), small nucleolar RNA.
chr11	75273100	75273101	ENSG00000149257	uc001owr.3	+	SERPINH1	Homo sapiens serpin peptidase inhibitor, clade H (heat shock protein 47), member 1, (collagen binding protein 1) (SERPINH1), transcript variant 2, mRNA.
chr11	75526211	75526212	ENSG00000198382	uc001oxc.3	+	UVRAG	Homo sapiens UV radiation resistance associated (UVRAG), mRNA.
chr11	75946556	75946557	n/a	uc021qnl.1	+	TRNA_Pro	transfer RNA Pro (anticodon AGG)
chr11	75946939	75946940	n/a	uc021qnm.1	-	TRNA_Pro	transfer RNA Pro (anticodon TGG)
chr11	76091879	76091880	ENSG00000137492	uc001oxh.1	-	THAP12	Homo sapiens protein-kinase, interferon-inducible double stranded RNA dependent inhibitor, repressor of (P58 repressor) (THAP12), mRNA.
chr11	76092356	76092357	ENSG00000179240	uc001oxi.1	+	GVQW3	Homo sapiens cDNA FLJ30390 fis, clone BRACE2008308.
chr11	76156068	76156069	ENSG00000158636	uc001oxl.3	+	EMSY	Homo sapiens chromosome 11 open reading frame 30 (EMSY), mRNA.
chr11	76571916	76571917	ENSG00000078124	uc009yum.1	+	ACER3	Homo sapiens alkaline ceramidase 3 (ACER3), mRNA.
chr11	76777991	76777992	ENSG00000149260	uc001oxx.3	+	CAPN5	Homo sapiens calpain 5 (CAPN5), mRNA.
chr11	77300679	77300680	ENSG00000178301	uc001oyj.3	+	AQP11	Homo sapiens aquaporin 11 (AQP11), mRNA.
chr11	77348850	77348851	ENSG00000074201	uc001oyk.3	-	CLNS1A	Homo sapiens chloride channel, nucleotide-sensitive, 1A (CLNS1A), mRNA.
chr11	77531879	77531880	ENSG00000048649	uc001oyn.3	-	RSF1	Homo sapiens remodeling and spacing factor 1 (RSF1), mRNA.
chr11	77532207	77532208	ENSG00000087884	uc001oyq.3	+	AAMDC	Homo sapiens adipogenesis associated, Mth938 domain containing (AAMDC), mRNA.
chr11	77705716	77705717	ENSG00000149262	uc001oys.3	-	INTS4	Homo sapiens integrator complex subunit 4 (INTS4), mRNA.
chr11	77734319	77734320	ENSG00000151364	uc001oyw.4	-	KCTD14	Homo sapiens potassium channel tetramerisation domain containing 14 (KCTD14), mRNA.
chr11	77791264	77791265	ENSG00000151364	uc021qns.1	-	KCTD14	Homo sapiens KCTD14 readthrough (KCTD14), transcript variant 2, mRNA.
chr11	77850698	77850699	ENSG00000159063	uc001oza.1	-	ALG8	Homo sapiens ALG8, alpha-1,3-glucosyltransferase (ALG8), transcript variant 1, mRNA.
chr11	77850838	77850839	ENSG00000246174	uc031qcx.1	+	KCTD21-AS1	Homo sapiens uncharacterized KCTD21-AS1 (KCTD21-AS1), transcript variant 1, non-coding RNA.
chr11	78128867	78128868	ENSG00000033327	uc001ozh.3	-	GAB2	Homo sapiens GRB2-associated binding protein 2 (GAB2), transcript variant 1, mRNA.
chr11	79151694	79151695	ENSG00000149256	uc001ozl.4	-	TENM4	Homo sapiens teneurin transmembrane protein 4 (TENM4), mRNA.
chr11	82444905	82444906	ENSG00000182103	uc001ozp.3	-	FAM181B	Homo sapiens family with sequence similarity 181, member B (FAM181B), mRNA.
chr11	82611556	82611557	ENSG00000137509	uc001ozr.3	-	PRCP	Homo sapiens prolylcarboxypeptidase (angiotensinase C) (PRCP), transcript variant 2, mRNA.
chr11	82782883	82782884	ENSG00000137502	uc001ozu.3	-	RAB30	Homo sapiens RAB30, member RAS oncogene family (RAB30), mRNA.
chr11	82783107	82783108	ENSG00000246067	uc001ozw.3	+	RAB30-DT	Homo sapiens uncharacterized RAB30-DT (RAB30-DT), non-coding RNA.
chr11	82868136	82868137	ENSG00000165494	uc001ozx.4	+	PCF11	Homo sapiens PCF11, cleavage and polyadenylation factor subunit, homolog (S. cerevisiae) (PCF11), mRNA.
chr11	82904680	82904681	ENSG00000247137	uc009yvh.3	-	RP11-727A23.5	Homo sapiens cDNA, FLJ18398.
chr11	82905290	82905291	ENSG00000137494	uc001ozz.1	+	ANKRD42	Homo sapiens ankyrin repeat domain 42 (ANKRD42), mRNA.
chr11	82997170	82997171	ENSG00000255234	uc001pag.3	+	RP11-727A23.10	Homo sapiens cDNA clone IMAGE:5296561.
chr11	82997376	82997377	ENSG00000137500	uc001pae.3	-	CCDC90B	Homo sapiens coiled-coil domain containing 90B (CCDC90B), nuclear gene encoding mitochondrial protein, mRNA.
chr11	85339616	85339617	ENSG00000171204	uc001pap.4	+	TMEM126B	Homo sapiens transmembrane protein 126B (TMEM126B), transcript variant 1, mRNA.
chr11	85358962	85358963	ENSG00000171202	uc001par.3	+	TMEM126A	Homo sapiens transmembrane protein 126A (TMEM126A), nuclear gene encoding mitochondrial protein, transcript variant 1, mRNA.
chr11	85376181	85376182	ENSG00000137504	uc001pas.2	-	CREBZF	Homo sapiens CREB/ATF bZIP transcription factor (CREBZF), transcript variant 1, mRNA.
chr11	85566143	85566144	ENSG00000150676	uc001pbg.1	+	CCDC83	Homo sapiens coiled-coil domain containing 83 (CCDC83), mRNA.
chr11	85955805	85955806	ENSG00000074266	uc001pbp.3	+	EED	Homo sapiens embryonic ectoderm development (EED), transcript variant 1, mRNA.
chr11	86748885	86748886	ENSG00000166575	uc001pch.3	+	TMEM135	Homo sapiens transmembrane protein 135 (TMEM135), transcript variant 1, mRNA.
chr11	89224652	89224653	ENSG00000086991	uc001pct.3	-	NOX4	Homo sapiens NADPH oxidase 4 (NOX4), transcript variant 1, mRNA.
chr11	92931094	92931095	ENSG00000180773	uc001pdn.3	-	SLC36A4	Homo sapiens solute carrier family 36 (proton/amino acid symporter), member 4 (SLC36A4), mRNA.
chr11	93394815	93394816	ENSG00000166004	uc009ywb.1	+	CEP295	Homo sapiens CEP295 (CEP295), mRNA.
chr11	93474702	93474703	ENSG00000166012	uc001ped.3	-	TAF1D	Homo sapiens TATA box binding protein (TBP)-associated factor, RNA polymerase I, D, 41kDa (TAF1D), mRNA.
chr11	93474792	93474793	ENSG00000182919	uc001pef.3	+	C11orf54	Homo sapiens chromosome 11 open reading frame 54 (C11orf54), mRNA.
chr11	93517404	93517405	ENSG00000042429	uc001pem.4	+	MED17	Homo sapiens mediator complex subunit 17 (MED17), mRNA.
chr11	94277016	94277017	ENSG00000196371	uc001pez.3	+	FUT4	Homo sapiens fucosyltransferase 4 (alpha (1,3) fucosyltransferase, myeloid-specific) (FUT4), mRNA.
chr11	94822973	94822974	ENSG00000149218	uc001pfh.3	+	ENDOD1	Homo sapiens endonuclease domain containing 1 (ENDOD1), mRNA.
chr11	94883702	94883703	ENSG00000245552	uc001pfi.1	+	RP11-712B9.2	Homo sapiens cDNA FLJ30688 fis, clone FCBBF2000473.
chr11	95522953	95522954	ENSG00000077458	uc001pfn.2	-	FAM76B	Homo sapiens family with sequence similarity 76, member B (FAM76B), mRNA.
chr11	95523624	95523625	ENSG00000166037	uc001pfp.2	+	CEP57	Homo sapiens centrosomal protein 57kDa (CEP57), transcript variant 1, mRNA.
chr11	95657370	95657371	ENSG00000087053	uc001pfu.3	-	MTMR2	Homo sapiens myotubularin related protein 2 (MTMR2), transcript variant 1, mRNA.
chr11	101981191	101981192	ENSG00000137693	uc001pgt.3	+	YAP1	Homo sapiens Yes-associated protein 1 (YAP1), transcript variant 1, mRNA.
chr11	102217912	102217913	ENSG00000110330	uc010ruq.3	+	BIRC2	Homo sapiens baculoviral IAP repeat containing 2 (BIRC2), transcript variant 3, mRNA.
chr11	102962943	102962944	ENSG00000137692	uc001phm.3	-	DCUN1D5	Homo sapiens DCN1, defective in cullin neddylation 1, domain containing 5 (S. cerevisiae) (DCUN1D5), mRNA.
chr11	107729913	107729914	ENSG00000110660	uc001pjq.3	-	SLC35F2	Homo sapiens solute carrier family 35, member F2 (SLC35F2), mRNA.
chr11	107879407	107879408	ENSG00000166266	uc001pjv.3	+	CUL5	Homo sapiens cullin 5 (CUL5), mRNA.
chr11	107992257	107992258	ENSG00000075239	uc001pjy.3	+	ACAT1	Homo sapiens acetyl-CoA acetyltransferase 1 (ACAT1), nuclear gene encoding mitochondrial protein, mRNA.
chr11	108093364	108093365	ENSG00000149308	uc001pjz.4	-	NPAT	Homo sapiens nuclear protein, ataxia-telangiectasia locus (NPAT), mRNA.
chr11	108093558	108093559	ENSG00000149311	uc001pkb.1	+	ATM	Homo sapiens ataxia telangiectasia mutated (ATM), mRNA.
chr11	108338257	108338258	ENSG00000166323	uc001pkh.3	-	C11orf65	Homo sapiens chromosome 11 open reading frame 65 (C11orf65), mRNA.
chr11	110300660	110300661	ENSG00000137714	uc001pkx.3	+	FDX1	Homo sapiens ferredoxin 1 (FDX1), nuclear gene encoding mitochondrial protein, mRNA.
chr11	111169270	111169271	ENSG00000214290	uc031qea.1	+	COLCA2	Homo sapiens chromosome 11 open reading frame 93 (COLCA2), transcript variant 1, mRNA.
chr11	111170538	111170539	ENSG00000196167	uc001pld.3	-	COLCA1	Homo sapiens chromosome 11 open reading frame 92 (COLCA1), non-coding RNA.
chr11	111742304	111742305	ENSG00000086848	uc021qql.1	-	ALG9	Homo sapiens ALG9, alpha-1,2-mannosyltransferase (ALG9), transcript variant 2, mRNA.
chr11	111957521	111957522	ENSG00000150779	uc001pmx.3	-	TIMM8B	Homo sapiens translocase of inner mitochondrial membrane 8 homolog B (yeast) (TIMM8B), nuclear gene encoding mitochondrial protein, transcript variant 1, mRNA.
chr11	111957547	111957548	ENSG00000204370	uc001pmz.4	+	SDHD	Homo sapiens succinate dehydrogenase complex, subunit D, integral membrane protein (SDHD), nuclear gene encoding mitochondrial protein, transcript variant 1, mRNA.
chr11	112097087	112097088	ENSG00000150787	uc001pnj.4	+	PTS	Homo sapiens 6-pyruvoyltetrahydropterin synthase (PTS), mRNA.
chr11	113185250	113185251	ENSG00000149292	uc001pnu.3	+	TTC12	Homo sapiens tetratricopeptide repeat domain 12 (TTC12), mRNA.
chr11	113746255	113746256	ENSG00000048028	uc001poh.3	-	USP28	Homo sapiens ubiquitin specific peptidase 28 (USP28), mRNA.
chr11	114166534	114166535	ENSG00000166741	uc001pos.1	+	NNMT	Homo sapiens nicotinamide N-methyltransferase (NNMT), mRNA.
chr11	114271271	114271272	ENSG00000180425	uc001pot.2	-	C11orf71	Homo sapiens chromosome 11 open reading frame 71 (C11orf71), transcript variant 2, mRNA.
chr11	114271383	114271384	ENSG00000076053	uc001pov.3	+	RBM7	Homo sapiens RNA binding motif protein 7 (RBM7), mRNA.
chr11	114310107	114310108	ENSG00000076043	uc001poy.3	+	REXO2	Homo sapiens REX2, RNA exonuclease 2 homolog (S. cerevisiae) (REXO2), nuclear gene encoding mitochondrial protein, mRNA.
chr11	115375240	115375241	ENSG00000182985	uc001ppi.4	-	CADM1	Homo sapiens cell adhesion molecule 1 (CADM1), transcript variant 1, mRNA.
chr11	117198570	117198571	ENSG00000110274	uc001prc.3	+	CEP164	Homo sapiens centrosomal protein 164kDa (CEP164), transcript variant 1, mRNA.
chr11	118230295	118230296	ENSG00000110344	uc001psv.3	+	UBE4A	Homo sapiens ubiquitination factor E4A (UBE4A), transcript variant 1, mRNA.
chr11	118272103	118272104	ENSG00000167283	uc001psx.3	+	ATP5MG	Homo sapiens ATP synthase, H+ transporting, mitochondrial Fo complex, subunit G (ATP5MG), nuclear gene encoding mitochondrial protein, transcript variant 1, mRNA.
chr11	118781416	118781417	ENSG00000264211	uc021qrh.1	+	MIR4492	Homo sapiens microRNA 4492 (MIR4492), microRNA.
chr11	118781612	118781613	ENSG00000186174	uc001pug.3	-	BCL9L	Homo sapiens B-cell CLL/lymphoma 9-like (BCL9L), mRNA.
chr11	118955586	118955587	ENSG00000256269	uc001puz.1	+	HMBS	Homo sapiens hydroxymethylbilane synthase (HMBS), transcript variant 1, mRNA.
chr11	118966176	118966177	ENSG00000188486	uc001pvg.3	-	H2AX	Homo sapiens H2A histone family, member X (H2AX), mRNA.
chr11	119039439	119039440	ENSG00000160703	uc001pvw.3	+	NLRX1	Homo sapiens NLR family member X1 (NLRX1), transcript variant 1, mRNA.
chr11	120195837	120195838	ENSG00000181264	uc001pxj.3	+	TLCD5	Homo sapiens transmembrane protein 136 (TLCD5), transcript variant 1, mRNA.
chr11	122932900	122932901	ENSG00000109971	uc001pyo.3	-	HSPA8	Homo sapiens heat shock 70kDa protein 8 (HSPA8), transcript variant 1, mRNA.
chr11	124670298	124670299	ENSG00000120458	uc001qaz.1	-	MSANTD2	Homo sapiens Myb/SANT-like DNA-binding domain containing 2 (MSANTD2), mRNA.
chr11	124670345	124670346	ENSG00000245498	uc001qbb.3	+	RP11-677M14.7	Homo sapiens mRNA; cDNA DKFZp667N1814 (from clone DKFZp667N1814).
chr11	125439297	125439298	ENSG00000149547	uc001qcb.3	+	EI24	Homo sapiens etoposide induced 2.4 (EI24), transcript variant 2, mRNA.
chr11	125496250	125496251	ENSG00000149554	uc001qcg.4	+	CHEK1	Homo sapiens checkpoint kinase 1 (CHEK1), transcript variant 3, mRNA.
chr11	126081586	126081587	ENSG00000165526	uc001qde.3	-	RPUSD4	Homo sapiens RNA pseudouridylate synthase domain containing 4 (RPUSD4), transcript variant 1, mRNA.
chr11	126081618	126081619	ENSG00000197798	uc001qdf.3	+	FAM118B	Homo sapiens family with sequence similarity 118, member B (FAM118B), mRNA.
chr11	129872518	129872519	ENSG00000233220	uc009zcu.2	+	LINC00167	Homo sapiens long intergenic non-protein coding RNA 167 (LINC00167), non-coding RNA.
chr11	129872729	129872730	ENSG00000170325	uc001qfm.3	-	PRDM10	Homo sapiens PR domain containing 10 (PRDM10), transcript variant 1, mRNA.
chr12	498619	498620	ENSG00000073614	uc001qif.1	-	KDM5A	Homo sapiens lysine (K)-specific demethylase 5A (KDM5A), mRNA.
chr12	862088	862089	ENSG00000060237	uc031qfk.1	+	WNK1	Homo sapiens WNK lysine deficient protein kinase 1 (WNK1), transcript variant 4, mRNA.
chr12	1058862	1058863	ENSG00000002016	uc001qis.1	-	RAD52	Homo sapiens RAD52 homolog (S. cerevisiae) (RAD52), mRNA.
chr12	1100403	1100404	ENSG00000082805	uc001qjb.2	+	ERC1	Homo sapiens ELKS/RAB6-interacting/CAST family member 1 (ERC1), transcript variant epsilon, mRNA.
chr12	1703330	1703331	ENSG00000171823	uc001qjh.3	-	FBXL14	Homo sapiens F-box and leucine-rich repeat protein 14 (FBXL14), mRNA.
chr12	1800246	1800247	ENSG00000006831	uc001qjm.3	+	ADIPOR2	Homo sapiens adiponectin receptor 2 (ADIPOR2), mRNA.
chr12	2113676	2113677	ENSG00000151065	uc001qjx.1	-	DCP1B	Homo sapiens decapping mRNA 1B (DCP1B), mRNA.
chr12	2904107	2904108	ENSG00000004478	uc001qkz.3	+	FKBP4	Homo sapiens FK506 binding protein 4, 59kDa (FKBP4), mRNA.
chr12	2921786	2921787	ENSG00000111203	uc001qlb.2	+	ITFG2	Homo sapiens integrin alpha FG-GAP repeat containing 2 (ITFG2), mRNA.
chr12	2986320	2986321	ENSG00000111206	uc001qlf.3	-	FOXM1	Homo sapiens forkhead box M1 (FOXM1), transcript variant 2, mRNA.
chr12	2986364	2986365	ENSG00000171792	uc031qfq.1	+	RHNO1	Homo sapiens RAD9-HUS1-RAD1 interacting nuclear orphan 1 (RHNO1), transcript variant 5, mRNA.
chr12	3000032	3000033	ENSG00000078246	uc001qlj.2	+	TULP3	Homo sapiens tubby like protein 3 (TULP3), transcript variant 2, mRNA.
chr12	3068477	3068478	ENSG00000197905	uc010sej.2	+	TEAD4	Homo sapiens TEA domain family member 4 (TEAD4), transcript variant 1, mRNA.
chr12	3186520	3186521	ENSG00000011105	uc021qtd.1	+	TSPAN9	Homo sapiens tetraspanin 9 (TSPAN9), transcript variant 2, mRNA.
chr12	4382901	4382902	ENSG00000118971	uc001qmo.3	+	CCND2	Homo sapiens cyclin D2 (CCND2), mRNA.
chr12	4430358	4430359	ENSG00000078237	uc001qmp.3	+	TIGAR	Homo sapiens chromosome 12 open reading frame 5 (TIGAR), mRNA.
chr12	4758263	4758264	ENSG00000139180	uc001qnc.3	+	NDUFA9	Homo sapiens NADH dehydrogenase (ubiquinone) 1 alpha subcomplex, 9, 39kDa (NDUFA9), nuclear gene encoding mitochondrial protein, mRNA.
chr12	4918341	4918342	ENSG00000151079	uc001qng.3	+	GALNT8	Homo sapiens potassium voltage-gated channel, shaker-related subfamily, member 6 (GALNT8), mRNA.
chr12	6055397	6055398	ENSG00000047617	uc001qnm.2	-	ANO2	Homo sapiens anoctamin 2 (ANO2), mRNA.
chr12	6484389	6484390	ENSG00000111319	uc001qnw.3	-	SCNN1A	Homo sapiens sodium channel, non-voltage-gated 1 alpha subunit (SCNN1A), transcript variant 2, mRNA.
chr12	6493198	6493199	ENSG00000111321	uc001qny.2	+	LTBR	Homo sapiens lymphotoxin beta receptor (TNFR superfamily, member 3) (LTBR), transcript variant 1, mRNA.
chr12	6560682	6560683	ENSG00000215039	uc009zel.1	-	CD27-AS1	Homo sapiens CD27 antisense RNA 1 (CD27-AS1), non-coding RNA.
chr12	6561176	6561177	ENSG00000139192	uc001qog.4	+	TAPBPL	Homo sapiens TAP binding protein-like (TAPBPL), mRNA.
chr12	6579842	6579843	ENSG00000139190	uc001qok.3	-	VAMP1	Homo sapiens vesicle-associated membrane protein 1 (synaptobrevin 1) (VAMP1), transcript variant 1, mRNA.
chr12	6602470	6602471	ENSG00000111639	uc001qom.2	-	MRPL51	Homo sapiens mitochondrial ribosomal protein L51 (MRPL51), nuclear gene encoding mitochondrial protein, mRNA.
chr12	6603297	6603298	ENSG00000010292	uc001qoo.2	+	NCAPD2	Homo sapiens non-SMC condensin I complex, subunit D2 (NCAPD2), mRNA.
chr12	6643584	6643585	ENSG00000111640	uc001qop.2	+	GAPDH	Homo sapiens glyceraldehyde-3-phosphate dehydrogenase (GAPDH), transcript variant 1, mRNA.
chr12	6677497	6677498	ENSG00000111641	uc021qtz.2	-	NOP2	Homo sapiens NOP2 nucleolar protein (NOP2), transcript variant 4, mRNA.
chr12	6716550	6716551	ENSG00000111642	uc001qpo.3	-	CHD4	Homo sapiens chromodomain helicase DNA binding protein 4 (CHD4), mRNA.
chr12	6772307	6772308	ENSG00000111653	uc001qpw.4	-	ING4	Homo sapiens inhibitor of growth family, member 4 (ING4), transcript variant 9, mRNA.
chr12	6798737	6798738	ENSG00000126746	uc010sfh.2	-	ZNF384	Homo sapiens zinc finger protein 384 (ZNF384), transcript variant 7, mRNA.
chr12	6833179	6833180	ENSG00000111652	uc001qqh.3	+	COPS7A	Homo sapiens COP9 signalosome subunit 7A (COPS7A), transcript variant 4, mRNA.
chr12	6862081	6862082	ENSG00000089693	uc010sfi.2	-	MLF2	Homo sapiens myeloid leukemia factor 2 (MLF2), transcript variant 1, mRNA.
chr12	6875540	6875541	ENSG00000159335	uc001qqq.3	+	PTMS	Homo sapiens parathymosin (PTMS), mRNA.
chr12	6881669	6881670	ENSG00000089692	uc001qqt.4	+	LAG3	Homo sapiens lymphocyte-activation gene 3 (LAG3), mRNA.
chr12	6930962	6930963	ENSG00000250510	uc001qqw.1	+	GPR162	Homo sapiens G protein-coupled receptor 162 (GPR162), transcript variant A-2, mRNA.
chr12	6960455	6960456	ENSG00000111665	uc001qrg.2	-	CDCA3	Homo sapiens cell division cycle associated 3 (CDCA3), mRNA.
chr12	6961284	6961285	ENSG00000111667	uc001qri.4	+	USP5	Homo sapiens ubiquitin specific peptidase 5 (isopeptidase T) (USP5), transcript variant 1, mRNA.
chr12	6976583	6976584	ENSG00000111669	uc001qrk.4	+	TPI1	Homo sapiens triosephosphate isomerase 1 (TPI1), transcript variant 2, mRNA.
chr12	6982448	6982449	ENSG00000111671	uc001qrl.3	-	SPSB2	Homo sapiens splA/ryanodine receptor domain and SOCS box containing 2 (SPSB2), transcript variant 2, mRNA.
chr12	7023613	7023614	ENSG00000111674	uc001qru.1	+	ENO2	Homo sapiens enolase 2 (gamma, neuronal) (ENO2), mRNA.
chr12	7033625	7033626	ENSG00000111676	uc001qrw.1	+	ATN1	Homo sapiens atrophin 1 (ATN1), transcript variant 1, mRNA.
chr12	7052140	7052141	ENSG00000111678	uc009zfj.2	+	C12orf57	Homo sapiens chromosome 12 open reading frame 57 (C12orf57), mRNA.
chr12	7053202	7053203	ENSG00000111678	uc001qrz.3	+	C12orf57	Homo sapiens chromosome 12 open reading frame 57 (C12orf57), mRNA.
chr12	7079915	7079916	ENSG00000215021	uc021quf.1	-	PHB2	Homo sapiens prohibitin 2 (PHB2), transcript variant 1, mRNA.
chr12	7079943	7079944	ENSG00000126749	uc001qsh.4	+	EMG1	Homo sapiens EMG1 N1-specific pseudouridine methyltransferase (EMG1), mRNA.
chr12	7125841	7125842	ENSG00000111684	uc001qsi.3	-	LPCAT3	Homo sapiens lysophosphatidylcholine acyltransferase 3 (LPCAT3), mRNA.
chr12	7260903	7260904	ENSG00000205885	uc001qsp.3	+	C1RL-AS1	Homo sapiens C1RL antisense RNA 1 (C1RL-AS1), non-coding RNA.
chr12	7261166	7261167	ENSG00000205885	uc010sgb.1	+	C1RL-AS1	Homo sapiens C1RL antisense RNA 1 (C1RL-AS1), non-coding RNA.
chr12	7261868	7261869	ENSG00000139178	uc001qsn.3	-	C1RL	Homo sapiens complement component 1, r subcomponent-like (C1RL), mRNA.
chr12	7281465	7281466	ENSG00000139194	uc001qsq.3	-	RBP5	Homo sapiens retinol binding protein 5, cellular (RBP5), mRNA.
chr12	7282966	7282967	ENSG00000139182	uc001qsr.3	+	CLSTN3	Homo sapiens calsyntenin 3 (CLSTN3), mRNA.
chr12	8395541	8395542	ENSG00000164845	uc010sgk.2	-	FAM86FP	Homo sapiens family with sequence similarity 86, member F, pseudogene (FAM86FP), non-coding RNA.
chr12	8850517	8850518	ENSG00000166532	uc001qux.2	+	RIMKLB	Homo sapiens ribosomal modification protein rimK-like family member B (RIMKLB), mRNA.
chr12	9102356	9102357	ENSG00000003056	uc001qvf.3	-	M6PR	Homo sapiens mannose-6-phosphate receptor (cation dependent) (M6PR), transcript variant 1, mRNA.
chr12	9217665	9217666	ENSG00000214851	uc009zgh.2	-	LINC00612	Homo sapiens long intergenic non-protein coding RNA 612 (LINC00612), non-coding RNA.
chr12	9217772	9217773	ENSG00000245105	uc009zgj.1	+	A2M-AS1	Homo sapiens A2M antisense RNA 1 (A2M-AS1), non-coding RNA.
chr12	9436288	9436289	ENSG00000111788	uc010sgq.1	+	LOC642846	Homo sapiens DEAD/H (Asp-Glu-Ala-Asp/His) box polypeptide 11-like (LOC642846), non-coding RNA.
chr12	9800642	9800643	ENSG00000256594	uc031qgd.1	+	RP11-726G1.2	Homo sapiens C-type lectin domain family 2, member D pseudogene (RP11-726G1.2), transcript variant 1, non-coding RNA.
chr12	10516367	10516368	ENSG00000245648	uc001qya.1	+	KLRK1-AS1	Homo sapiens cDNA FLJ38995 fis, clone NT2RI2019826.
chr12	10766207	10766208	ENSG00000111196	uc001qyq.2	-	MAGOHB	Homo sapiens mago-nashi homolog B (Drosophila) (MAGOHB), mRNA.
chr12	10875952	10875953	ENSG00000060138	uc001qyt.3	-	YBX3	Homo sapiens Y box binding protein 3 (YBX3), transcript variant 1, mRNA.
chr12	11323779	11323780	ENSG00000256537	uc021qvh.2	+	SMIM10L1	Homo sapiens chromosome X open reading frame 69-like (SMIM10L1), mRNA.
chr12	11802787	11802788	ENSG00000139083	uc001qzz.3	+	ETV6	Homo sapiens ets variant 6 (ETV6), mRNA.
chr12	12419810	12419811	ENSG00000070018	uc001rah.4	-	LRP6	Homo sapiens low density lipoprotein receptor-related protein 6 (LRP6), mRNA.
chr12	12715447	12715448	ENSG00000111266	uc001rao.2	-	DUSP16	Homo sapiens dual specificity phosphatase 16 (DUSP16), mRNA.
chr12	12764830	12764831	ENSG00000111269	uc001rap.1	+	CREBL2	Homo sapiens cAMP responsive element binding protein-like 2 (CREBL2), mRNA.
chr12	12870198	12870199	n/a	uc021qvk.1	+	P27_CRE	Rfam model RF00454 hit found at contig region AC008115.4/147234-147292
chr12	12870301	12870302	ENSG00000111276	uc001rat.2	+	CDKN1B	Homo sapiens cyclin-dependent kinase inhibitor 1B (p27, Kip1) (CDKN1B), mRNA.
chr12	12878850	12878851	ENSG00000178878	uc001rau.4	+	APOLD1	Homo sapiens apolipoprotein L domain containing 1 (APOLD1), transcript variant 1, mRNA.
chr12	13153242	13153243	ENSG00000013583	uc001rbd.3	-	HEBP1	Homo sapiens heme binding protein 1 (HEBP1), mRNA.
chr12	13153375	13153376	ENSG00000183935	uc010shq.2	+	HTR7P1	Homo sapiens 5-hydroxytryptamine (serotonin) receptor 7 pseudogene 1 (HTR7P1), non-coding RNA.
chr12	13197314	13197315	ENSG00000084444	uc001rbi.3	+	FAM234B	Homo sapiens FAM234B (FAM234B), mRNA.
chr12	13349601	13349602	ENSG00000134531	uc001rbr.3	+	EMP1	Homo sapiens epithelial membrane protein 1 (EMP1), mRNA.
chr12	14924064	14924065	ENSG00000197837	uc001rcf.4	-	H4-16	Homo sapiens histone cluster 4, H4 (H4-16), mRNA.
chr12	15942509	15942510	ENSG00000151491	uc001rdb.3	-	EPS8	Homo sapiens epidermal growth factor receptor pathway substrate 8 (EPS8), mRNA.
chr12	16064185	16064186	ENSG00000023697	uc001rde.3	+	DERA	Homo sapiens deoxyribose-phosphate aldolase (putative) (DERA), mRNA.
chr12	19592607	19592608	ENSG00000139154	uc001ref.2	+	AEBP2	Homo sapiens AE binding protein 2 (AEBP2), transcript variant 2, mRNA.
chr12	21654602	21654603	ENSG00000004700	uc001rex.3	-	RECQL	Homo sapiens RecQ protein-like (DNA helicase Q1-like) (RECQL), transcript variant 2, mRNA.
chr12	21654698	21654699	ENSG00000111711	uc001rez.2	+	GOLT1B	Homo sapiens golgi transport 1B (GOLT1B), mRNA.
chr12	21810788	21810789	ENSG00000111716	uc001rfe.3	-	LDHB	Homo sapiens lactate dehydrogenase B (LDHB), transcript variant 1, mRNA.
chr12	22199109	22199110	ENSG00000111726	uc001rfm.4	+	CMAS	Homo sapiens cytidine monophosphate N-acetylneuraminic acid synthetase (CMAS), mRNA.
chr12	22697451	22697452	ENSG00000111731	uc001rfq.3	-	C2CD5	Homo sapiens C2 calcium-dependent domain containing 5 (C2CD5), mRNA.
chr12	22778075	22778076	ENSG00000139163	uc001rft.3	+	ETNK1	Homo sapiens ethanolamine kinase 1 (ETNK1), transcript variant 1, mRNA.
chr12	25403853	25403854	ENSG00000133703	uc001rgp.1	-	KRAS	Homo sapiens v-Ki-ras2 Kirsten rat sarcoma viral oncogene homolog (KRAS), transcript variant a, mRNA.
chr12	26278002	26278003	ENSG00000123095	uc001rhb.3	-	BHLHE41	Homo sapiens basic helix-loop-helix family, member e41 (BHLHE41), mRNA.
chr12	26986130	26986131	ENSG00000123104	uc001rhg.3	-	ITPR2	Homo sapiens inositol 1,4,5-trisphosphate receptor, type 2 (ITPR2), mRNA.
chr12	27091253	27091254	ENSG00000064102	uc001rhk.4	-	INTS13	Homo sapiens asunder spermatogenesis regulator (INTS13), mRNA.
chr12	27091304	27091305	ENSG00000111790	uc001rhm.3	+	FGFR1OP2	Homo sapiens FGFR1 oncogene partner 2 (FGFR1OP2), transcript variant 1, mRNA.
chr12	27167338	27167339	ENSG00000064115	uc010sjl.2	-	TM7SF3	Homo sapiens transmembrane 7 superfamily member 3 (TM7SF3), mRNA.
chr12	27397077	27397078	ENSG00000211455	uc001rhr.3	+	STK38L	Homo sapiens serine/threonine kinase 38 like (STK38L), mRNA.
chr12	27677044	27677045	ENSG00000110841	uc001ric.2	+	PPFIBP1	Homo sapiens PTPRF interacting protein, binding protein 1 (liprin beta 1) (PPFIBP1), transcript variant 2, mRNA.
chr12	27863705	27863706	ENSG00000061794	uc001rih.3	+	MRPS35	Homo sapiens mitochondrial ribosomal protein S35 (MRPS35), nuclear gene encoding mitochondrial protein, transcript variant 1, mRNA.
chr12	27933186	27933187	ENSG00000087448	uc001rij.3	+	KLHL42	Homo sapiens kelch-like family member 42 (KLHL42), mRNA.
chr12	30848928	30848929	ENSG00000133704	uc001rjd.3	-	IPO8	Homo sapiens importin 8 (IPO8), transcript variant 1, mRNA.
chr12	30907447	30907448	ENSG00000110888	uc001rji.1	-	CAPRIN2	Homo sapiens caprin family member 2 (CAPRIN2), transcript variant 1, mRNA.
chr12	30948614	30948615	ENSG00000235884	uc001rjo.2	+	LINC00941	Homo sapiens long intergenic non-protein coding RNA 941 (LINC00941), non-coding RNA.
chr12	31226778	31226779	ENSG00000013573	uc001rjv.2	+	DDX11	Homo sapiens DEAD/H (Asp-Glu-Ala-Asp/His) box helicase 11 (DDX11), transcript variant 4, mRNA.
chr12	31226780	31226781	ENSG00000245614	uc001rjq.2	-	DDX11-AS1	Homo sapiens DDX11 antisense RNA 1 (DDX11-AS1), non-coding RNA.
chr12	31477249	31477250	ENSG00000177340	uc001rkf.1	+	FLJ13224	Homo sapiens uncharacterized LOC79857 (FLJ13224), non-coding RNA.
chr12	31479158	31479159	ENSG00000139146	uc001rke.3	-	SINHCAF	Homo sapiens family with sequence similarity 60, member A (SINHCAF), transcript variant 3, mRNA.
chr12	31882107	31882108	ENSG00000151743	uc001rkq.4	-	AMN1	Homo sapiens antagonist of mitotic exit network 1 homolog (S. cerevisiae) (AMN1), transcript variant 1, mRNA.
chr12	32112352	32112353	ENSG00000174718	uc001rks.3	+	RESF1	Homo sapiens RESF1 (RESF1), mRNA.
chr12	32260184	32260185	ENSG00000151746	uc001rku.3	+	BICD1	Homo sapiens bicaudal D homolog 1 (Drosophila) (BICD1), transcript variant 1, mRNA.
chr12	32832136	32832137	ENSG00000087470	uc001rld.2	+	DNM1L	Homo sapiens dynamin 1-like (DNM1L), transcript variant 1, mRNA.
chr12	32908886	32908887	ENSG00000139131	uc001rli.3	-	YARS2	Homo sapiens tyrosyl-tRNA synthetase 2, mitochondrial (YARS2), nuclear gene encoding mitochondrial protein, mRNA.
chr12	39299419	39299420	ENSG00000139117	uc001rls.1	-	CPNE8	Homo sapiens copine VIII (CPNE8), mRNA.
chr12	39837191	39837192	ENSG00000139116	uc001rly.3	-	KIF21A	Homo sapiens kinesin family member 21A (KIF21A), transcript variant 1, mRNA.
chr12	40499660	40499661	ENSG00000151229	uc010skm.2	-	SLC2A13	Homo sapiens solute carrier family 2 (facilitated glucose transporter), member 13 (SLC2A13), mRNA.
chr12	40618812	40618813	ENSG00000188906	uc001rmg.4	+	LRRK2	Homo sapiens leucine-rich repeat kinase 2 (LRRK2), mRNA.
chr12	42538672	42538673	ENSG00000151233	uc001rms.4	-	GXYLT1	Homo sapiens glucoside xylosyltransferase 1 (GXYLT1), transcript variant 1, mRNA.
chr12	42632153	42632154	ENSG00000015153	uc001rmw.3	-	YAF2	Homo sapiens YY1 associated factor 2 (YAF2), transcript variant 1, mRNA.
chr12	42719931	42719932	ENSG00000139168	uc001rmz.3	-	ZCRB1	Homo sapiens zinc finger CCHC-type and RNA binding motif 1 (ZCRB1), mRNA.
chr12	42719946	42719947	ENSG00000134283	uc001rng.1	+	PPHLN1	Homo sapiens periphilin 1 (PPHLN1), transcript variant 1, mRNA.
chr12	44200177	44200178	ENSG00000151239	uc001rob.3	-	TWF1	Homo sapiens twinfilin actin-binding protein 1 (TWF1), transcript variant 1, mRNA.
chr12	45609769	45609770	ENSG00000177119	uc010slf.2	+	ANO6	Homo sapiens anoctamin 6 (ANO6), transcript variant 5, mRNA.
chr12	45609788	45609789	ENSG00000134297	uc001rom.2	-	PLEKHA8P1	Homo sapiens pleckstrin homology domain containing, family A member 8 pseudogene 1 (PLEKHA8P1), non-coding RNA.
chr12	46121703	46121704	ENSG00000273015	uc001roq.3	-	RP11-352M15.2	Homo sapiens long intergenic non-protein coding RNA 938 (RP11-352M15.2), non-coding RNA.
chr12	46123619	46123620	ENSG00000189079	uc001ros.1	+	ARID2	Homo sapiens AT rich interactive domain 2 (ARID, RFX-like) (ARID2), mRNA.
chr12	46384400	46384401	ENSG00000139218	uc001rox.3	-	SCAF11	Homo sapiens SR-related CTD-associated factor 11 (SCAF11), mRNA.
chr12	46766644	46766645	ENSG00000134294	uc001rpg.3	-	SLC38A2	Homo sapiens solute carrier family 38, member 2 (SLC38A2), mRNA.
chr12	48099843	48099844	ENSG00000005175	uc001rpr.3	-	RPAP3	Homo sapiens RNA polymerase II associated protein 3 (RPAP3), transcript variant 1, mRNA.
chr12	48213762	48213763	ENSG00000061273	uc010slo.2	-	HDAC7	Homo sapiens histone deacetylase 7 (HDAC7), transcript variant 1, mRNA.
chr12	48357329	48357330	ENSG00000134291	uc001rqr.3	+	TMEM106C	Homo sapiens transmembrane protein 106C (TMEM106C), transcript variant 1, mRNA.
chr12	48551376	48551377	ENSG00000177981	uc001rrh.3	-	ASB8	Homo sapiens ankyrin repeat and SOCS box containing 8 (ASB8), mRNA.
chr12	48744673	48744674	ENSG00000167528	uc001rro.2	-	ZNF641	Homo sapiens zinc finger protein 641 (ZNF641), transcript variant 2, mRNA.
chr12	49076007	49076008	ENSG00000139620	uc001rrz.2	-	KANSL2	Homo sapiens KAT8 regulatory NSL complex subunit 2 (KANSL2), mRNA.
chr12	49110780	49110781	ENSG00000129315	uc001rsd.4	-	CCNT1	Homo sapiens cyclin T1 (CCNT1), transcript variant a, mRNA.
chr12	49208214	49208215	ENSG00000167535	uc010sly.2	+	CACNB3	Homo sapiens calcium channel, voltage-dependent, beta 3 subunit (CACNB3), transcript variant 4, mRNA.
chr12	49259652	49259653	ENSG00000172602	uc001rsn.3	-	RND1	Homo sapiens Rho family GTPase 1 (RND1), mRNA.
chr12	49351251	49351252	ENSG00000134287	uc001rsr.2	-	ARF3	Homo sapiens ADP-ribosylation factor 3 (ARF3), mRNA.
chr12	49412628	49412629	ENSG00000181929	uc001rsz.3	-	PRKAG1	Homo sapiens protein kinase, AMP-activated, gamma 1 non-catalytic subunit (PRKAG1), transcript variant 3, mRNA.
chr12	49504679	49504680	ENSG00000139636	uc001rth.4	-	LMBR1L	Homo sapiens limb region 1 homolog (mouse)-like (LMBR1L), mRNA.
chr12	49504679	49504680	ENSG00000139636	uc009zle.1	-	LMBR1L	Homo sapiens limb region 1 homolog (mouse)-like (LMBR1L), mRNA.
chr12	49521741	49521742	n/a	uc010smg.1	+	TUBA1A	Synthetic construct Homo sapiens gateway clone IMAGE:100019466 3' read TUBA1A mRNA.
chr12	49525303	49525304	ENSG00000123416	uc001rtm.3	-	TUBA1B	Homo sapiens tubulin, alpha 1b (TUBA1B), mRNA.
chr12	49583106	49583107	ENSG00000167552	uc001rtp.4	-	TUBA1A	Homo sapiens tubulin, alpha 1a (TUBA1A), transcript variant 1, mRNA.
chr12	49658864	49658865	ENSG00000167553	uc001rtt.1	+	TUBA1C	Homo sapiens tubulin, alpha 1c (TUBA1C), mRNA.
chr12	49667008	49667009	n/a	uc010smi.1	-	TUBA1C	Synthetic construct Homo sapiens gateway clone IMAGE:100017296 3' read TUBA1C mRNA.
chr12	49716970	49716971	ENSG00000135451	uc001rtx.4	+	TROAP	Homo sapiens trophinin associated protein (TROAP), transcript variant 1, mRNA.
chr12	49760687	49760688	ENSG00000123352	uc001rud.2	+	SPATS2	Homo sapiens spermatogenesis associated, serine-rich 2 (SPATS2), mRNA.
chr12	50017196	50017197	ENSG00000110844	uc001rus.2	+	PRPF40B	Homo sapiens PRP40 pre-mRNA processing factor 40 homolog B (S. cerevisiae) (PRPF40B), transcript variant 1, mRNA.
chr12	50135591	50135592	ENSG00000139644	uc001ruy.2	+	TMBIM6	Homo sapiens transmembrane BAX inhibitor motif containing 6 (TMBIM6), transcript variant 2, mRNA.
chr12	50236911	50236912	ENSG00000186666	uc001rvh.3	-	BCDIN3D	Homo sapiens BCDIN3 domain containing (BCDIN3D), mRNA.
chr12	50478982	50478983	ENSG00000066117	uc001rvx.4	+	SMARCD1	Homo sapiens SWI/SNF related, matrix associated, actin dependent regulator of chromatin, subfamily d, member 1 (SMARCD1), transcript variant 1, mRNA.
chr12	50561096	50561097	ENSG00000139624	uc001rwd.4	-	CERS5	Homo sapiens ceramide synthase 5 (CERS5), mRNA.
chr12	50677352	50677353	ENSG00000050405	uc001rwk.4	-	LIMA1	Homo sapiens LIM domain and actin binding 1 (LIMA1), transcript variant 1, mRNA.
chr12	51157788	51157789	ENSG00000123268	uc001rww.4	+	ATF1	Homo sapiens activating transcription factor 1 (ATF1), mRNA.
chr12	51477453	51477454	ENSG00000110925	uc001rxu.2	-	CSRNP2	Homo sapiens cysteine-serine-rich nuclear protein 2 (CSRNP2), transcript variant 1, mRNA.
chr12	51566925	51566926	ENSG00000135457	uc001rxw.3	-	TFCP2	Homo sapiens transcription factor CP2 (TFCP2), transcript variant 1, mRNA.
chr12	51632507	51632508	ENSG00000183283	uc010snd.2	+	DAZAP2	Homo sapiens DAZ associated protein 2 (DAZAP2), transcript variant 3, mRNA.
chr12	51985019	51985020	ENSG00000196876	uc001ryw.4	+	SCN8A	Homo sapiens sodium channel, voltage gated, type VIII, alpha subunit (SCN8A), transcript variant 1, mRNA.
chr12	52463757	52463758	ENSG00000123395	uc009zmd.3	+	ATG101	Homo sapiens chromosome 12 open reading frame 44 (ATG101), transcript variant 2, mRNA.
chr12	52585783	52585784	ENSG00000167767	uc001rzx.3	-	KRT80	Homo sapiens keratin 80 (KRT80), transcript variant 1, mRNA.
chr12	53342842	53342843	ENSG00000111057	uc001sbg.3	+	KRT18	Homo sapiens keratin 18 (KRT18), transcript variant 1, mRNA.
chr12	53473203	53473204	ENSG00000167778	uc001sbt.2	-	SPRYD3	Homo sapiens SPRY domain containing 3 (SPRYD3), mRNA.
chr12	53491435	53491436	ENSG00000167779	uc001sbu.1	+	IGFBP6	Homo sapiens insulin-like growth factor binding protein 6 (IGFBP6), mRNA.
chr12	53574534	53574535	ENSG00000139651	uc001scb.4	+	ZNF740	Homo sapiens zinc finger protein 740 (ZNF740), mRNA.
chr12	53574692	53574693	ENSG00000139631	uc001sbz.3	-	CSAD	Homo sapiens cysteine sulfinic acid decarboxylase (CSAD), transcript variant 2, mRNA.
chr12	53645369	53645370	ENSG00000182544	uc001sch.2	+	MFSD5	Homo sapiens major facilitator superfamily domain containing 5 (MFSD5), transcript variant 1, mRNA.
chr12	53715411	53715412	ENSG00000094914	uc001scr.4	-	AAAS	Homo sapiens achalasia, adrenocortical insufficiency, alacrimia (AAAS), transcript variant 1, mRNA.
chr12	53773978	53773979	ENSG00000185591	uc001scw.3	+	SP1	Homo sapiens Sp1 transcription factor (SP1), transcript variant 1, mRNA.
chr12	53845885	53845886	ENSG00000197111	uc001sdc.4	+	PCBP2	Homo sapiens poly(rC) binding protein 2 (PCBP2), transcript variant 1, mRNA.
chr12	53893443	53893444	ENSG00000139625	uc001sdn.2	-	MAP3K12	Homo sapiens mitogen-activated protein kinase kinase kinase 12 (MAP3K12), transcript variant 1, mRNA.
chr12	53895376	53895377	ENSG00000139546	uc001sdt.3	+	TARBP2	Homo sapiens TAR (HIV-1) RNA binding protein 2 (TARBP2), transcript variant 2, mRNA.
chr12	54020198	54020199	ENSG00000170653	uc001sdz.3	-	ATF7	Homo sapiens activating transcription factor 7 (ATF7), transcript variant 2, mRNA.
chr12	54393876	54393877	ENSG00000180806	uc001seq.3	+	HOXC9	Homo sapiens homeobox C9 (HOXC9), mRNA.
chr12	54653369	54653370	ENSG00000094916	uc001sfj.4	-	CBX5	Homo sapiens chromobox homolog 5 (CBX5), transcript variant 2, mRNA.
chr12	54674487	54674488	ENSG00000135486	uc001sfl.3	+	HNRNPA1	Homo sapiens heterogeneous nuclear ribonucleoprotein A1 (HNRNPA1), transcript variant 2, mRNA.
chr12	54813049	54813050	ENSG00000161638	uc001sga.3	-	ITGA5	Homo sapiens integrin, alpha 5 (fibronectin receptor, alpha polypeptide) (ITGA5), mRNA.
chr12	56109817	56109818	ENSG00000135441	uc001shi.4	+	BLOC1S1	Homo sapiens biogenesis of lysosomal organelles complex-1, subunit 1 (BLOC1S1), transcript variant 1, mRNA.
chr12	56114150	56114151	ENSG00000135437	uc001shl.3	+	RDH5	Homo sapiens retinol dehydrogenase 5 (11-cis/9-cis) (RDH5), transcript variant 1, mRNA.
chr12	56122433	56122434	ENSG00000135404	uc031qhv.1	-	CD63	Homo sapiens CD63 molecule (CD63), transcript variant 4, mRNA.
chr12	56211805	56211806	ENSG00000123353	uc001shw.1	+	ORMDL2	Homo sapiens ORM1-like 2 (S. cerevisiae) (ORMDL2), mRNA.
chr12	56321696	56321697	ENSG00000170473	uc001sif.1	-	PYM1	Homo sapiens within bgcn homolog (Drosophila) (PYM1), transcript variant 1, mRNA.
chr12	56367794	56367795	ENSG00000111540	uc001siw.3	+	RAB5B	Homo sapiens RAB5B, member RAS oncogene family (RAB5B), transcript variant 1, mRNA.
chr12	56435685	56435686	ENSG00000197728	uc001sjf.3	+	RPS26	Homo sapiens ribosomal protein S26 (RPS26), mRNA.
chr12	56498102	56498103	ENSG00000170515	uc001sjm.3	+	PA2G4	Homo sapiens proliferation-associated 2G4, 38kDa (PA2G4), mRNA.
chr12	56510373	56510374	ENSG00000229117	uc001sjo.3	+	RPL41	Homo sapiens ribosomal protein L41 (RPL41), transcript variant 2, mRNA.
chr12	56512029	56512030	ENSG00000135482	uc001sjp.1	+	ZC3H10	Homo sapiens zinc finger CCCH-type containing 10 (ZC3H10), mRNA.
chr12	56521985	56521986	ENSG00000139641	uc001sjr.3	+	ESYT1	Homo sapiens extended synaptotagmin-like protein 1 (ESYT1), transcript variant 1, mRNA.
chr12	56546203	56546204	ENSG00000196465	uc001sjs.3	+	MYL6B	Homo sapiens myosin, light chain 6B, alkali, smooth muscle and non-muscle (MYL6B), transcript variant 2, mRNA.
chr12	56552044	56552045	ENSG00000092841	uc001sjx.2	+	MYL6	Homo sapiens myosin, light chain 6, alkali, smooth muscle and non-muscle (MYL6), transcript variant 2, mRNA.
chr12	56615752	56615753	ENSG00000181852	uc001skg.2	-	RNF41	Homo sapiens ring finger protein 41 (RNF41), transcript variant 3, mRNA.
chr12	56618124	56618125	ENSG00000139579	uc001ski.3	+	NABP2	Homo sapiens nucleic acid binding protein 2 (NABP2), mRNA.
chr12	56660641	56660642	ENSG00000135469	uc001sko.4	+	COQ10A	Homo sapiens coenzyme Q10 homolog A (S. cerevisiae) (COQ10A), nuclear gene encoding mitochondrial protein, transcript variant 1, mRNA.
chr12	56694174	56694175	ENSG00000062485	uc001sks.1	-	CS	Homo sapiens citrate synthase (CS), nuclear gene encoding mitochondrial protein, mRNA.
chr12	56710127	56710128	ENSG00000257727	uc001sku.2	-	CNPY2	Homo sapiens canopy 2 homolog (zebrafish) (CNPY2), transcript variant 1, mRNA.
chr12	56727532	56727533	ENSG00000135473	uc001skx.3	-	PAN2	Homo sapiens PAN2 poly(A) specific ribonuclease subunit homolog (S. cerevisiae) (PAN2), transcript variant 1, mRNA.
chr12	56754036	56754037	ENSG00000170581	uc001slc.3	-	STAT2	Homo sapiens signal transducer and activator of transcription 2, 113kDa (STAT2), transcript variant 1, mRNA.
chr12	56843199	56843200	ENSG00000111602	uc001slf.2	-	TIMELESS	Homo sapiens timeless circadian clock (TIMELESS), mRNA.
chr12	56862300	56862301	ENSG00000176422	uc001sli.4	+	SPRYD4	Homo sapiens SPRY domain containing 4 (SPRYD4), mRNA.
chr12	56862949	56862950	ENSG00000135517	uc031qhz.1	-	MIP	Homo sapiens major intrinsic protein of lens fiber (MIP), mRNA.
chr12	57038884	57038885	ENSG00000207031	uc001slt.1	-	SNORD59A	Homo sapiens small nucleolar RNA, C/D box 59A (SNORD59A), small nuclear RNA.
chr12	57039851	57039852	ENSG00000110955	uc001slr.3	-	ATP5F1B	Homo sapiens ATP synthase, H+ transporting, mitochondrial F1 complex, beta polypeptide (ATP5F1B), nuclear gene encoding mitochondrial protein, mRNA.
chr12	57082077	57082078	ENSG00000110958	uc001slu.4	-	PTGES3	Homo sapiens prostaglandin E synthase 3 (cytosolic) (PTGES3), mRNA.
chr12	57119325	57119326	ENSG00000196531	uc001sma.2	-	NACA	Homo sapiens nascent polypeptide-associated complex alpha subunit (NACA), transcript variant 1, mRNA.
chr12	57472573	57472574	ENSG00000166881	uc001smy.3	-	NEMP1	Homo sapiens transmembrane protein 194A (NEMP1), transcript variant 1, mRNA.
chr12	57482676	57482677	ENSG00000166886	uc001smz.3	+	NAB2	Homo sapiens NGFI-A binding protein 2 (EGR1 binding protein 2) (NAB2), mRNA.
chr12	57505195	57505196	ENSG00000166888	uc001sna.3	-	STAT6	Homo sapiens signal transducer and activator of transcription 6, interleukin-4 induced (STAT6), transcript variant 2, mRNA.
chr12	57853917	57853918	ENSG00000111087	uc001snx.3	+	GLI1	Homo sapiens GLI family zinc finger 1 (GLI1), transcript variant 1, mRNA.
chr12	57913041	57913042	ENSG00000208028	uc021qzm.1	-	MIR616	Rfam model RF00995 hit found at contig region AC022506.38/88827-88923
chr12	57914299	57914300	ENSG00000175197	uc021qzk.1	-	DDIT3	Homo sapiens DNA-damage-inducible transcript 3 (DDIT3), transcript variant 3, mRNA.
chr12	58027021	58027022	ENSG00000135454	uc001spg.2	-	B4GALNT1	Homo sapiens beta-1,4-N-acetyl-galactosaminyl transferase 1 (B4GALNT1), transcript variant 1, mRNA.
chr12	58138783	58138784	ENSG00000135452	uc001spt.3	+	TSPAN31	Homo sapiens tetraspanin 31 (TSPAN31), mRNA.
chr12	58145424	58145425	n/a	uc010ssc.1	+	DM110804	Analysis System for Expression of Endogenous Antisense RNA.
chr12	58146229	58146230	ENSG00000135446	uc001spv.3	-	CDK4	Homo sapiens cyclin-dependent kinase 4 (CDK4), mRNA.
chr12	58165913	58165914	ENSG00000037897	uc010ssd.2	-	METTL1	Homo sapiens methyltransferase like 1 (METTL1), transcript variant 1, mRNA.
chr12	58166382	58166383	ENSG00000123427	uc001sqg.3	+	EEF1AKMT3	Homo sapiens methyltransferase like 21B (EEF1AKMT3), transcript variant 1, mRNA.
chr12	58240746	58240747	ENSG00000175215	uc001sqm.3	-	CTDSP2	Homo sapiens CTD (carboxy-terminal domain, RNA polymerase II, polypeptide A) small phosphatase 2 (CTDSP2), mRNA.
chr12	58335444	58335445	ENSG00000166896	uc001sqp.3	+	ATP23	Homo sapiens XRCC6 binding protein 1 (ATP23), mRNA.
chr12	59314318	59314319	ENSG00000139263	uc001sqr.4	-	LRIG3	Homo sapiens leucine-rich repeats and immunoglobulin-like domains 3 (LRIG3), transcript variant 2, mRNA.
chr12	62997213	62997214	ENSG00000221949	uc001sri.1	-	LINC01465	Homo sapiens chromosome 12 open reading frame 61 (LINC01465), mRNA.
chr12	62997465	62997466	ENSG00000199179	uc001srj.2	+	MIRLET7I	Homo sapiens microRNA let-7i (MIRLET7I), microRNA.
chr12	63328664	63328665	ENSG00000111110	uc001srk.3	-	PPM1H	Homo sapiens protein phosphatase, Mg2+/Mn2+ dependent, 1H (PPM1H), mRNA.
chr12	63329480	63329481	ENSG00000252660	uc021qzt.1	+	Y_RNA	Rfam model RF00019 hit found at contig region AC078814.23/153582-153481
chr12	64173582	64173583	ENSG00000118600	uc001srq.2	+	RXYLT1	Homo sapiens transmembrane protein 5 (RXYLT1), transcript variant 1, mRNA.
chr12	64616075	64616076	ENSG00000174206	uc001srw.4	-	C12orf66	Homo sapiens chromosome 12 open reading frame 66 (C12orf66), mRNA.
chr12	64616116	64616117	ENSG00000243024	uc001srx.3	+	BC042855	Homo sapiens mRNA; cDNA DKFZp434A0326 (from clone DKFZp434A0326).
chr12	64798152	64798153	ENSG00000184575	uc001ssb.3	+	XPOT	Homo sapiens exportin, tRNA (XPOT), mRNA.
chr12	64845839	64845840	ENSG00000183735	uc001ssc.2	+	TBK1	Homo sapiens TANK-binding kinase 1 (TBK1), mRNA.
chr12	65153225	65153226	ENSG00000135677	uc001ssg.4	-	GNS	Homo sapiens glucosamine (N-acetyl)-6-sulfatase (GNS), mRNA.
chr12	66218239	66218240	ENSG00000149948	uc001ssx.3	+	HMGA2	Homo sapiens high mobility group AT-hook 2 (HMGA2), transcript variant 1, mRNA.
chr12	66563806	66563807	ENSG00000155957	uc001stc.3	-	TMBIM4	Homo sapiens transmembrane BAX inhibitor motif containing 4 (TMBIM4), mRNA.
chr12	66696334	66696335	ENSG00000127311	uc001sti.3	+	HELB	Homo sapiens helicase (DNA) B (HELB), mRNA.
chr12	69004618	69004619	ENSG00000127314	uc001suc.3	+	RAP1B	Homo sapiens RAP1B, member of RAS oncogene family (RAP1B), transcript variant 2, mRNA.
chr12	69139935	69139936	ENSG00000175782	uc001suh.3	+	SLC35E3	Homo sapiens solute carrier family 35, member E3 (SLC35E3), mRNA.
chr12	69201970	69201971	ENSG00000135679	uc001sui.4	+	MDM2	Homo sapiens MDM2 oncogene, E3 ubiquitin protein ligase (MDM2), transcript variant 1, mRNA.
chr12	69753531	69753532	ENSG00000127337	uc001sux.3	+	YEATS4	Homo sapiens YEATS domain containing 4 (YEATS4), mRNA.
chr12	69978502	69978503	n/a	uc021ran.1	+	MIR3913-2	Homo sapiens microRNA 3913-2 (MIR3913-2), microRNA.
chr12	69978602	69978603	ENSG00000264405	uc021ram.1	-	MIR3913-2	Homo sapiens microRNA 3913-1 (MIR3913-2), microRNA.
chr12	69979207	69979208	ENSG00000166226	uc001svb.1	+	CCT2	Homo sapiens chaperonin containing TCP1, subunit 2 (beta) (CCT2), transcript variant 1, mRNA.
chr12	72079877	72079878	ENSG00000139291	uc001sws.3	+	TMEM19	Homo sapiens transmembrane protein 19 (TMEM19), mRNA.
chr12	76425555	76425556	ENSG00000139289	uc001sxu.3	-	PHLDA1	Homo sapiens pleckstrin homology-like domain, family A, member 1 (PHLDA1), mRNA.
chr12	76742221	76742222	ENSG00000179941	uc001syd.1	-	BBS10	Homo sapiens Bardet-Biedl syndrome 10 (BBS10), mRNA.
chr12	77157853	77157854	ENSG00000186908	uc001syk.1	+	ZDHHC17	Homo sapiens zinc finger, DHHC-type containing 17 (ZDHHC17), mRNA.
chr12	77272798	77272799	ENSG00000175183	uc001syl.1	-	CSRP2	Homo sapiens cysteine and glycine-rich protein 2 (CSRP2), mRNA.
chr12	77459359	77459360	ENSG00000165891	uc001sym.4	-	E2F7	Homo sapiens E2F transcription factor 7 (E2F7), mRNA.
chr12	80328977	80328978	ENSG00000058272	uc001syz.3	-	PPP1R12A	Homo sapiens protein phosphatase 1, regulatory subunit 12A (PPP1R12A), transcript variant 1, mRNA.
chr12	90102731	90102732	ENSG00000271614	uc001tbi.4	+	ATP2B1-AS1	Homo sapiens long intergenic non-protein coding RNA 936 (ATP2B1-AS1), non-coding RNA.
chr12	92539672	92539673	ENSG00000133639	uc001tby.3	-	BTG1	Homo sapiens B-cell translocation gene 1, anti-proliferative (BTG1), mRNA.
chr12	92539860	92539861	ENSG00000245904	uc001tca.3	+	RP11-796E2.4	Homo sapiens cDNA clone IMAGE:4828106.
chr12	94853763	94853764	ENSG00000173588	uc001tde.3	-	CEP83	Homo sapiens coiled-coil domain containing 41 (CEP83), transcript variant 2, mRNA.
chr12	94853778	94853779	n/a	uc001tdh.4	+	CEP83-DT	Homo sapiens CCDC41 antisense RNA 1 (head to head) (CEP83-DT), non-coding RNA.
chr12	95867821	95867822	ENSG00000111142	uc001tec.3	+	METAP2	Homo sapiens methionyl aminopeptidase 2 (METAP2), mRNA.
chr12	96336427	96336428	ENSG00000165972	uc001tek.2	-	CCDC38	Homo sapiens coiled-coil domain containing 38 (CCDC38), mRNA.
chr12	96337070	96337071	ENSG00000139344	uc001tel.2	+	AMDHD1	Homo sapiens amidohydrolase domain containing 1 (AMDHD1), mRNA.
chr12	98897280	98897281	n/a	uc021rcj.1	+	TRNA_Asp	transfer RNA Asp (anticodon GTC)
chr12	98897632	98897633	ENSG00000245017	uc001tff.2	-	LINC02453	Homo sapiens uncharacterized LINC02453 (LINC02453), non-coding RNA.
chr12	98898029	98898030	n/a	uc021rck.1	+	TRNA_Trp	transfer RNA Trp (anticodon CCA)
chr12	98909350	98909351	ENSG00000120802	uc001tfh.2	+	TMPO	Homo sapiens thymopoietin (TMPO), transcript variant 1, mRNA.
chr12	98910003	98910004	ENSG00000257167	uc001tfg.3	-	TMPO-AS1	Homo sapiens TMPO antisense RNA 1 (TMPO-AS1), non-coding RNA.
chr12	102513955	102513956	ENSG00000185480	uc001tjf.3	+	PARPBP	Homo sapiens PARP1 binding protein (PARPBP), mRNA.
chr12	104234974	104234975	ENSG00000111696	uc010swe.1	-	NT5DC3	Homo sapiens 5'-nucleotidase domain containing 3 (NT5DC3), mRNA.
chr12	104323988	104323989	ENSG00000214198	uc009zuh.2	-	GNN	Homo sapiens Grp94 neighboring nucleotidase pseudogene (GNN), non-coding RNA.
chr12	104324111	104324112	ENSG00000166598	uc001tkb.2	+	HSP90B1	Homo sapiens heat shock protein 90kDa beta (Grp94), member 1 (HSP90B1), mRNA.
chr12	104350992	104350993	ENSG00000204954	uc009zuj.2	-	C12orf73	Homo sapiens chromosome 12 open reading frame 73 (C12orf73), mRNA.
chr12	105501491	105501492	ENSG00000136051	uc001tld.3	+	WASHC4	Homo sapiens WASHC4 (WASHC4), mRNA.
chr12	105630007	105630008	ENSG00000136044	uc010swu.1	-	APPL2	Homo sapiens adaptor protein, phosphotyrosine interaction, PH domain and leucine zipper containing 2 (APPL2), transcript variant 2, mRNA.
chr12	106533810	106533811	ENSG00000074590	uc001tlj.1	-	NUAK1	Homo sapiens NUAK family, SNF1-like kinase, 1 (NUAK1), mRNA.
chr12	107168398	107168399	ENSG00000111785	uc001tlx.3	+	RIC8B	Homo sapiens resistance to inhibitors of cholinesterase 8 homolog B (C. elegans) (RIC8B), mRNA.
chr12	107168608	107168609	ENSG00000257545	uc021rdg.1	-	RP11-144F15.1	Homo sapiens uncharacterized RP11-144F15.1 (RP11-144F15.1), non-coding RNA.
chr12	107349274	107349275	ENSG00000260329	uc001tma.3	-	RP11-412D9.4	Homo sapiens cDNA FLJ31150 fis, clone IMR322001534.
chr12	107349543	107349544	ENSG00000151135	uc001tmb.3	+	TMEM263	Homo sapiens chromosome 12 open reading frame 23 (TMEM263), mRNA.
chr12	108956293	108956294	ENSG00000136003	uc010sxc.2	+	ISCU	Homo sapiens iron-sulfur cluster scaffold homolog (E. coli) (ISCU), nuclear gene encoding mitochondrial protein, transcript variant 2, mRNA.
chr12	110011357	110011358	ENSG00000139428	uc001tou.3	-	MMAB	Homo sapiens methylmalonic aciduria (cobalamin deficiency) cblB type (MMAB), nuclear gene encoding mitochondrial protein, transcript variant 1, mRNA.
chr12	110011499	110011500	ENSG00000110921	uc001toy.4	+	MVK	Homo sapiens mevalonate kinase (MVK), transcript variant 2, mRNA.
chr12	110719031	110719032	ENSG00000174437	uc001tqk.4	+	ATP2A2	Homo sapiens ATPase, Ca++ transporting, cardiac muscle, slow twitch 2 (ATP2A2), transcript variant b, mRNA.
chr12	110719702	110719703	n/a	uc021rds.1	+	JA611269	Novel nucleic acids.
chr12	110939915	110939916	ENSG00000111237	uc001tqx.3	-	VPS29	Homo sapiens vacuolar protein sorting 29 homolog (S. cerevisiae) (VPS29), transcript variant 2, mRNA.
chr12	110940004	110940005	ENSG00000151164	uc001trf.4	+	RAD9B	Homo sapiens RAD9 homolog B (S. pombe) (RAD9B), mRNA.
chr12	111180782	111180783	ENSG00000186298	uc021rdx.1	-	PPP1CC	Homo sapiens protein phosphatase 1, catalytic subunit, gamma isozyme (PPP1CC), transcript variant 2, mRNA.
chr12	112279709	112279710	ENSG00000234608	uc001tsv.2	-	MAPKAPK5-AS1	Homo sapiens MAPKAPK5 antisense RNA 1 (MAPKAPK5-AS1), non-coding RNA.
chr12	112280031	112280032	ENSG00000089022	uc001tta.4	+	MAPKAPK5	Homo sapiens mitogen-activated protein kinase-activated protein kinase 5 (MAPKAPK5), transcript variant 2, mRNA.
chr12	112280705	112280706	ENSG00000234608	uc001tsy.2	-	MAPKAPK5-AS1	Homo sapiens MAPKAPK5 antisense RNA 1 (MAPKAPK5-AS1), non-coding RNA.
chr12	112563348	112563349	ENSG00000135148	uc001ttp.3	+	TRAFD1	Homo sapiens TRAF-type zinc finger domain containing 1 (TRAFD1), transcript variant 2, mRNA.
chr12	112819895	112819896	ENSG00000173064	uc021reb.1	-	HECTD4	Homo sapiens HECT domain containing E3 ubiquitin protein ligase 4 (HECTD4), mRNA.
chr12	112847442	112847443	ENSG00000089009	uc001ttv.3	-	RPL6	Homo sapiens ribosomal protein L6 (RPL6), transcript variant 2, mRNA.
chr12	112856535	112856536	ENSG00000179295	uc001ttx.3	+	PTPN11	Homo sapiens protein tyrosine phosphatase, non-receptor type 11 (PTPN11), transcript variant 1, mRNA.
chr12	113623283	113623284	ENSG00000123064	uc001tuq.4	-	DDX54	Homo sapiens DEAD (Asp-Glu-Ala-Asp) box polypeptide 54 (DDX54), transcript variant 1, mRNA.
chr12	113623554	113623555	ENSG00000139405	uc001tur.1	+	RITA1	Homo sapiens chromosome 12 open reading frame 52 (RITA1), mRNA.
chr12	113658879	113658880	ENSG00000166578	uc001tuu.3	-	IQCD	Homo sapiens IQ motif containing D (IQCD), mRNA.
chr12	113659259	113659260	ENSG00000186815	uc001tux.3	+	TPCN1	Homo sapiens two pore segment channel 1 (TPCN1), transcript variant 1, mRNA.
chr12	113772924	113772925	ENSG00000089060	uc001tvc.3	-	SLC8B1	Homo sapiens solute carrier family 24 (sodium/lithium/calcium exchanger), member 6 (SLC8B1), mRNA.
chr12	113860215	113860216	ENSG00000139410	uc001tvi.3	+	SDSL	Homo sapiens serine dehydratase-like (SDSL), mRNA.
chr12	117175842	117175843	ENSG00000111412	uc001tvz.1	-	SPRING1	Homo sapiens chromosome 12 open reading frame 49 (SPRING1), mRNA.
chr12	117176095	117176096	ENSG00000135119	uc009zwn.3	+	RNFT2	Homo sapiens ring finger protein, transmembrane 2 (RNFT2), transcript variant 1, mRNA.
chr12	117348760	117348761	ENSG00000174989	uc001twg.1	+	FBXW8	Homo sapiens F-box and WD repeat domain containing 8 (FBXW8), transcript variant 1, mRNA.
chr12	118498950	118498951	ENSG00000176871	uc001twr.2	-	WSB2	Homo sapiens WD repeat and SOCS box containing 2 (WSB2), mRNA.
chr12	118541809	118541810	ENSG00000176834	uc001tws.3	-	VSIG10	Homo sapiens V-set and immunoglobulin domain containing 10 (VSIG10), mRNA.
chr12	118810749	118810750	ENSG00000135090	uc001twy.4	-	TAOK3	Homo sapiens TAO kinase 3 (TAOK3), mRNA.
chr12	120315094	120315095	ENSG00000122966	uc001txj.2	-	CIT	Homo sapiens citron (rho-interacting, serine/threonine kinase 21) (CIT), transcript variant 1, mRNA.
chr12	120554642	120554643	ENSG00000111737	uc001txm.2	-	RAB35	Homo sapiens RAB35, member RAS oncogene family (RAB35), transcript variant 1, mRNA.
chr12	120554642	120554643	ENSG00000111737	uc009zww.2	-	RAB35	Homo sapiens RAB35, member RAS oncogene family (RAB35), transcript variant 1, mRNA.
chr12	120554710	120554711	n/a	uc001txn.1	+	RP1-267D11.6	Homo sapiens cDNA FLJ26976 fis, clone SLV02257.
chr12	120632512	120632513	ENSG00000089154	uc001txo.3	-	GCN1	Homo sapiens GCN1 general control of amino-acid synthesis 1-like 1 (yeast) (GCN1), mRNA.
chr12	120639013	120639014	ENSG00000089157	uc001txq.3	-	RPLP0	Homo sapiens ribosomal protein, large, P0 (RPLP0), transcript variant 1, mRNA.
chr12	120639093	120639094	ENSG00000255857	uc021reu.1	+	PXN-AS1	Homo sapiens PXN antisense RNA 1 (PXN-AS1), non-coding RNA.
chr12	120884214	120884215	ENSG00000170855	uc001tyg.3	-	TRIAP1	Homo sapiens TP53 regulated inhibitor of apoptosis 1 (TRIAP1), mRNA.
chr12	120884240	120884241	ENSG00000257218	uc010szi.2	+	GATC	Homo sapiens glutamyl-tRNA(Gln) amidotransferase, subunit C (GATC), transcript variant 1, mRNA.
chr12	120907557	120907558	ENSG00000111786	uc001tyi.3	-	SRSF9	Homo sapiens serine/arginine-rich splicing factor 9 (SRSF9), mRNA.
chr12	120933748	120933749	ENSG00000248008	uc001tyk.2	-	NRAV	Homo sapiens DYNLL1 antisense RNA 1 (NRAV), non-coding RNA.
chr12	120933858	120933859	ENSG00000088986	uc001tym.3	+	DYNLL1	Homo sapiens dynein, light chain, LC8-type 1 (DYNLL1), transcript variant 2, mRNA.
chr12	121019200	121019201	ENSG00000167272	uc001tys.3	-	POP5	Homo sapiens processing of precursor 5, ribonuclease P/MRP subunit (S. cerevisiae) (POP5), transcript variant 1, mRNA.
chr12	121148237	121148238	ENSG00000175970	uc001tyz.4	+	UNC119B	Homo sapiens unc-119 homolog B (C. elegans) (UNC119B), mRNA.
chr12	121342154	121342155	ENSG00000157837	uc001tzd.3	-	SPPL3	Homo sapiens signal peptide peptidase like 3 (SPPL3), mRNA.
chr12	121647663	121647664	ENSG00000135124	uc031qjt.1	+	P2RX4	Homo sapiens purinergic receptor P2X, ligand-gated ion channel, 4 (P2RX4), transcript variant 1, mRNA.
chr12	121734555	121734556	ENSG00000110931	uc001tzu.3	-	CAMKK2	Homo sapiens calcium/calmodulin-dependent protein kinase kinase 2, beta (CAMKK2), transcript variant 8, mRNA.
chr12	121790264	121790265	ENSG00000089053	uc001uag.3	-	ANAPC5	Homo sapiens anaphase promoting complex subunit 5 (ANAPC5), transcript variant 1, mRNA.
chr12	121837885	121837886	ENSG00000170633	uc001ual.2	+	RNF34	Homo sapiens ring finger protein 34, E3 ubiquitin protein ligase (RNF34), transcript variant 2, mRNA.
chr12	122231593	122231594	ENSG00000139725	uc001ubb.3	-	RHOF	Homo sapiens ras homolog family member F (in filopodia) (RHOF), mRNA.
chr12	122240851	122240852	ENSG00000212694	uc009zxi.1	-	LINC01089	Homo sapiens uncharacterized LINC01089 (LINC01089), non-coding RNA.
chr12	122326636	122326637	ENSG00000110801	uc001ubl.4	+	PSMD9	Homo sapiens proteasome (prosome, macropain) 26S subunit, non-ATPase, 9 (PSMD9), transcript variant 1, mRNA.
chr12	122516651	122516652	ENSG00000175727	uc001ubq.3	+	MLXIP	Homo sapiens MLX interacting protein (MLXIP), mRNA.
chr12	122751067	122751068	ENSG00000139719	uc001ucd.3	-	VPS33A	Homo sapiens vacuolar protein sorting 33 homolog A (S. cerevisiae) (VPS33A), mRNA.
chr12	122907115	122907116	ENSG00000130779	uc001ucg.2	-	CLIP1	Homo sapiens CAP-GLY domain containing linker protein 1 (CLIP1), transcript variant 3, mRNA.
chr12	122985542	122985543	ENSG00000033030	uc001ucn.3	-	ZCCHC8	Homo sapiens zinc finger, CCHC domain containing 8 (ZCCHC8), mRNA.
chr12	123011559	123011560	ENSG00000111011	uc001ucr.3	-	RSRC2	Homo sapiens arginine/serine-rich coiled-coil 2 (RSRC2), transcript variant 1, mRNA.
chr12	123011808	123011809	ENSG00000184445	uc001ucv.3	+	KNTC1	Homo sapiens kinetochore associated 1 (KNTC1), mRNA.
chr12	123237370	123237371	ENSG00000139726	uc001uda.3	+	DENR	Homo sapiens density-regulated protein (DENR), mRNA.
chr12	123459353	123459354	ENSG00000111325	uc001udz.1	+	OGFOD2	Homo sapiens 2-oxoglutarate and iron-dependent oxygenase domain containing 2 (OGFOD2), mRNA.
chr12	123464879	123464880	ENSG00000182196	uc001ued.3	+	RP11-197N18.2	Homo sapiens ADP-ribosylation-like factor 6 interacting protein 4 (RP11-197N18.2), transcript variant 1, mRNA.
chr12	123717843	123717844	ENSG00000130921	uc001uen.3	+	C12orf65	Homo sapiens chromosome 12 open reading frame 65 (C12orf65), transcript variant 1, mRNA.
chr12	123942650	123942651	ENSG00000184209	uc001ufb.1	+	SNRNP35	Homo sapiens small nuclear ribonucleoprotein 35kDa (U11/U12) (SNRNP35), transcript variant 2, mRNA.
chr12	124086671	124086672	ENSG00000111364	uc001ufi.3	+	DDX55	Homo sapiens DEAD (Asp-Glu-Ala-Asp) box polypeptide 55 (DDX55), mRNA.
chr12	124196864	124196865	ENSG00000185344	uc001ufr.3	+	ATP6V0A2	Homo sapiens ATPase, H+ transporting, lysosomal V0 subunit a2 (ATP6V0A2), mRNA.
chr12	125399586	125399587	ENSG00000150991	uc001ugs.4	-	UBC	Homo sapiens ubiquitin C (UBC), mRNA.
chr12	125400092	125400093	ENSG00000265345	uc031qkf.1	+	MIR5188	Homo sapiens microRNA 5188 (MIR5188), microRNA.
chr12	125411961	125411962	n/a	uc021rgg.1	-	TRNA_Asp	transfer RNA Asp (anticodon GTC)
chr12	125412460	125412461	n/a	uc021rgh.1	-	TRNA_Phe	transfer RNA Phe (anticodon GAA)
chr12	125424263	125424264	n/a	uc021rgi.1	-	TRNA_Asp	transfer RNA Asp (anticodon GTC)
chr12	125424511	125424512	n/a	uc021rgj.1	+	TRNA_Ala	transfer RNA Ala (anticodon TGC)
chr12	129308540	129308541	ENSG00000139370	uc001uhu.2	-	SLC15A4	Homo sapiens solute carrier family 15, member 4 (SLC15A4), mRNA.
chr12	132195631	132195632	ENSG00000061936	uc010tbn.2	+	SFSWAP	Homo sapiens splicing factor, suppressor of white-apricot homolog (Drosophila) (SFSWAP), transcript variant 1, mRNA.
chr12	132413812	132413813	ENSG00000177192	uc001ujf.3	+	PUS1	Homo sapiens pseudouridylate synthase 1 (PUS1), transcript variant 1, mRNA.
chr12	132628879	132628880	ENSG00000185163	uc001ujy.4	-	DDX51	Homo sapiens DEAD (Asp-Glu-Ala-Asp) box polypeptide 51 (DDX51), mRNA.
chr12	132628992	132628993	ENSG00000184967	uc001ujz.1	+	NOC4L	Homo sapiens nucleolar complex associated 4 homolog (S. cerevisiae) (NOC4L), mRNA.
chr12	133263944	133263945	ENSG00000177084	uc001uks.1	-	POLE	Homo sapiens polymerase (DNA directed), epsilon, catalytic subunit (POLE), mRNA.
chr12	133264191	133264192	ENSG00000176894	uc001ukt.3	+	PXMP2	Homo sapiens peroxisomal membrane protein 2, 22kDa (PXMP2), mRNA.
chr12	133287392	133287393	ENSG00000247077	uc009zyv.3	+	PGAM5	Homo sapiens phosphoglycerate mutase family member 5 (PGAM5), nuclear gene encoding mitochondrial protein, transcript variant 1, mRNA.
chr12	133338450	133338451	ENSG00000176915	uc001ukx.2	-	ANKLE2	Homo sapiens ankyrin repeat and LEM domain containing 2 (ANKLE2), mRNA.
chr12	133405287	133405288	ENSG00000090615	uc001ukz.1	-	GOLGA3	Homo sapiens golgin A3 (GOLGA3), transcript variant 1, mRNA.
chr12	133707058	133707059	ENSG00000214029	uc031qkm.1	-	ZNF891	Homo sapiens zinc finger protein 891 (ZNF891), mRNA.
chr12	133707213	133707214	ENSG00000256223	uc001ulq.3	+	ZNF10	Homo sapiens zinc finger protein 10 (ZNF10), mRNA.
chr13	20357158	20357159	ENSG00000121390	uc021rgx.1	-	PSPC1	Homo sapiens paraspeckle component 1 (PSPC1), transcript variant 1, mRNA.
chr13	20437775	20437776	ENSG00000132950	uc010tcn.1	-	ZMYM5	Homo sapiens zinc finger, MYM-type 5 (ZMYM5), transcript variant 3, mRNA.
chr13	22178354	22178355	ENSG00000165487	uc001uof.3	-	MICU2	Homo sapiens mitochondrial calcium uptake 2 (MICU2), nuclear gene encoding mitochondrial protein, mRNA.
chr13	25086947	25086948	ENSG00000102699	uc001upl.3	-	PARP4	Homo sapiens poly (ADP-ribose) polymerase family, member 4 (PARP4), mRNA.
chr13	26796507	26796508	ENSG00000127870	uc001uqq.3	-	RNF6	Homo sapiens ring finger protein (C3H2C3 type) 6 (RNF6), transcript variant 1, mRNA.
chr13	27998680	27998681	ENSG00000122034	uc001ure.2	+	GTF3A	Homo sapiens general transcription factor IIIA (GTF3A), mRNA.
chr13	31040080	31040081	ENSG00000189403	uc001usx.3	-	HMGB1	Homo sapiens high mobility group box 1 (HMGB1), mRNA.
chr13	31191829	31191830	ENSG00000132952	uc001utc.2	+	USPL1	Homo sapiens ubiquitin specific peptidase like 1 (USPL1), mRNA.
chr13	37573503	37573504	ENSG00000120697	uc001uvy.3	-	ALG5	Homo sapiens ALG5, dolichyl-phosphate beta-glucosyltransferase (ALG5), transcript variant 1, mRNA.
chr13	37574677	37574678	ENSG00000120699	uc001uwa.3	+	EXOSC8	Homo sapiens exosome component 8 (EXOSC8), mRNA.
chr13	37633849	37633850	ENSG00000102710	uc001uwg.3	-	SUPT20H	Homo sapiens suppressor of Ty 20 homolog (S. cerevisiae) (SUPT20H), transcript variant 1, mRNA.
chr13	41634944	41634945	n/a	uc021ris.1	-	TRNA_Glu	transfer RNA Glu (anticodon TTC)
chr13	41635696	41635697	ENSG00000120688	uc001uxt.3	+	WBP4	Homo sapiens WW domain binding protein 4 (WBP4), mRNA.
chr13	45915296	45915297	ENSG00000133112	uc001uzy.1	-	TPT1	Homo sapiens tumor protein, translationally-controlled 1 (TPT1), mRNA.
chr13	48611702	48611703	ENSG00000136159	uc001vbw.1	+	NUDT15	Homo sapiens nudix (nucleoside diphosphate linked moiety X)-type motif 15 (NUDT15), mRNA.
chr13	48877796	48877797	ENSG00000231473	uc001vca.3	-	RB1-DT	Homo sapiens long intergenic non-protein coding RNA 441 (RB1-DT), non-coding RNA.
chr13	48877882	48877883	ENSG00000139687	uc001vcb.3	+	RB1	Homo sapiens retinoblastoma 1 (RB1), mRNA.
chr13	49107315	49107316	ENSG00000136161	uc001vch.3	-	RCBTB2	Homo sapiens regulator of chromosome condensation (RCC1) and BTB (POZ) domain containing protein 2 (RCBTB2), mRNA.
chr13	49550047	49550048	ENSG00000102531	uc001vcm.3	+	FNDC3A	Homo sapiens fibronectin type III domain containing 3A (FNDC3A), transcript variant 1, mRNA.
chr13	50159718	50159719	ENSG00000136144	uc001vde.1	-	RCBTB1	Homo sapiens regulator of chromosome condensation (RCC1) and BTB (POZ) domain containing protein 1 (RCBTB1), mRNA.
chr13	50570636	50570637	ENSG00000264864	uc021rjp.1	-	MIR3613	Homo sapiens microRNA 3613 (MIR3613), microRNA.
chr13	50571142	50571143	ENSG00000204977	uc001vdp.1	+	TRIM13	Homo sapiens tripartite motif containing 13 (TRIM13), transcript variant 4, mRNA.
chr13	50699676	50699677	ENSG00000231607	uc001vdo.1	-	DLEU2	Homo sapiens deleted in lymphocytic leukemia 2 (non-protein coding) (DLEU2), non-coding RNA.
chr13	52027274	52027275	ENSG00000102786	uc001vfk.3	-	INTS6	Homo sapiens integrator complex subunit 6 (INTS6), transcript variant 1, mRNA.
chr13	52027479	52027480	ENSG00000236778	uc001vfn.3	+	INTS6-AS1	Homo sapiens cDNA clone IMAGE:4812643.
chr13	52378297	52378298	ENSG00000102796	uc001vfq.4	-	DHRS12	Homo sapiens dehydrogenase/reductase (SDR family) member 12 (DHRS12), transcript variant 3, mRNA.
chr13	53024762	53024763	ENSG00000136100	uc001vgs.3	-	VPS36	Homo sapiens vacuolar protein sorting 36 homolog (S. cerevisiae) (VPS36), mRNA.
chr13	53029494	53029495	ENSG00000136108	uc001vgv.2	+	CKAP2	Homo sapiens cytoskeleton associated protein 2 (CKAP2), transcript variant 2, mRNA.
chr13	60971426	60971427	ENSG00000083544	uc010aeg.3	+	TDRD3	Homo sapiens tudor domain containing 3 (TDRD3), transcript variant 1, mRNA.
chr13	67804467	67804468	ENSG00000184226	uc001vik.3	-	PCDH9	Homo sapiens protocadherin 9 (PCDH9), transcript variant 1, mRNA.
chr13	77566058	77566059	ENSG00000102805	uc001vkc.3	+	CLN5	Homo sapiens ceroid-lipofuscinosis, neuronal 5 (CLN5), mRNA.
chr13	80915085	80915086	ENSG00000136158	uc001vlj.3	-	SPRY2	Homo sapiens sprouty homolog 2 (Drosophila) (SPRY2), mRNA.
chr13	92000073	92000074	ENSG00000215417	uc010tie.1	+	MIR17HG	Homo sapiens miR-17-92 cluster host gene (non-protein coding) (MIR17HG), transcript variant 1, non-coding RNA.
chr13	95201975	95201976	n/a	uc021rlj.1	-	TRNA	Rfam model RF00005 hit found at contig region AL139318.9/123060-122988
chr13	95254103	95254104	ENSG00000152749	uc001vly.3	+	GPR180	Homo sapiens G protein-coupled receptor 180 (GPR180), mRNA.
chr13	96705735	96705736	ENSG00000102595	uc001vmt.3	-	UGGT2	Homo sapiens UDP-glucose glycoprotein glucosyltransferase 2 (UGGT2), mRNA.
chr13	99852678	99852679	ENSG00000134882	uc001voa.4	+	UBAC2	Homo sapiens UBA domain containing 2 (UBAC2), transcript variant 1, mRNA.
chr13	99853010	99853011	ENSG00000228889	uc001vny.2	-	UBAC2-AS1	Homo sapiens UBAC2 antisense RNA 1 (UBAC2-AS1), transcript variant 1, non-coding RNA.
chr13	103046927	103046928	ENSG00000272143	uc021rmg.1	+	FGF14-AS2	Homo sapiens FGF14 antisense RNA 2 (FGF14-AS2), non-coding RNA.
chr13	111365813	111365814	n/a	uc001vre.3	-	DJ031140	Homo sapiens cDNA clone IMAGE:4905026, partial cds.
chr13	111367358	111367359	ENSG00000153487	uc001vri.3	+	ING1	Homo sapiens inhibitor of growth family, member 1 (ING1), transcript variant 4, mRNA.
chr13	111567415	111567416	ENSG00000088448	uc001vrn.3	-	ANKRD10	Homo sapiens ankyrin repeat domain 10 (ANKRD10), mRNA.
chr13	113242480	113242481	ENSG00000126216	uc001vse.1	-	TUBGCP3	Homo sapiens tubulin, gamma complex associated protein 3 (TUBGCP3), mRNA.
chr13	113812967	113812968	ENSG00000126231	uc010agr.2	+	PROZ	Homo sapiens protein Z, vitamin K-dependent plasma glycoprotein (PROZ), transcript variant 1, mRNA.
chr13	113863028	113863029	ENSG00000126226	uc031qnm.1	-	PCID2	Homo sapiens PCI domain containing 2 (PCID2), transcript variant 4, mRNA.
chr13	113863930	113863931	ENSG00000139842	uc021rmv.1	+	CUL4A	Homo sapiens cullin 4A (CUL4A), transcript variant 1, mRNA.
chr13	113951468	113951469	ENSG00000185896	uc001vtm.1	+	LAMP1	Homo sapiens lysosomal-associated membrane protein 1 (LAMP1), mRNA.
chr13	114145022	114145023	ENSG00000150401	uc001vtr.1	-	DCUN1D2	Homo sapiens DCN1, defective in cullin neddylation 1, domain containing 2 (S. cerevisiae) (DCUN1D2), mRNA.
chr13	114145307	114145308	ENSG00000150403	uc001vtu.4	+	TMCO3	Homo sapiens transmembrane and coiled-coil domains 3 (TMCO3), mRNA.
chr13	114462215	114462216	ENSG00000184497	uc001vuh.3	+	TMEM255B	Homo sapiens transmembrane protein 255B (TMEM255B), mRNA.
chr13	114545292	114545293	n/a	uc031qno.1	+	GAS6-AS1	Homo sapiens cDNA FLJ35543 fis, clone SPLEN2002957.
chr13	114631963	114631964	ENSG00000260910	uc031qnq.1	-	LINC00565	Homo sapiens long intergenic non-protein coding RNA 565 (LINC00565), non-coding RNA.
chr13	115000361	115000362	ENSG00000130177	uc001vul.1	+	CDC16	Homo sapiens cell division cycle 16 (CDC16), transcript variant 2, mRNA.
chr13	115047058	115047059	ENSG00000169062	uc001vup.3	+	UPF3A	Homo sapiens UPF3 regulator of nonsense transcripts homolog A (yeast) (UPF3A), transcript variant 1, mRNA.
chr13	115079964	115079965	ENSG00000198824	uc010ahb.3	+	CHAMP1	Homo sapiens chromosome alignment maintaining phosphoprotein 1 (CHAMP1), transcript variant 2, mRNA.
chr14	20811569	20811570	ENSG00000259001	uc001vxa.1	-	RPPH1	Homo sapiens ribonuclease P RNA component H1 (RPPH1), RNase P RNA.
chr14	20811772	20811773	ENSG00000129484	uc001vxc.3	+	PARP2	Homo sapiens poly (ADP-ribose) polymerase 2 (PARP2), transcript variant 1, mRNA.
chr14	20881578	20881579	ENSG00000129566	uc001vxe.3	-	TEP1	Homo sapiens telomerase-associated protein 1 (TEP1), mRNA.
chr14	20923266	20923267	ENSG00000092094	uc001vxf.3	-	OSGEP	Homo sapiens O-sialoglycoprotein endopeptidase (OSGEP), mRNA.
chr14	20923289	20923290	ENSG00000100823	uc021rnr.1	+	APEX1	Homo sapiens APEX nuclease (multifunctional DNA repair enzyme) 1 (APEX1), transcript variant 4, mRNA.
chr14	20929636	20929637	ENSG00000165782	uc001vxk.2	-	PIP4P1	Homo sapiens transmembrane protein 55B (PIP4P1), transcript variant 1, mRNA.
chr14	20937537	20937538	ENSG00000198805	uc001vxo.4	+	PNP	Homo sapiens purine nucleoside phosphorylase (PNP), mRNA.
chr14	21149848	21149849	n/a	uc021roh.1	+	TRNA_Thr	transfer RNA Thr (anticodon TGT)
chr14	21151431	21151432	n/a	uc021roi.1	+	TRNA_Tyr	transfer RNA Tyr (anticodon GTA)
chr14	21152174	21152175	n/a	uc021roj.1	+	TRNA_Pro	transfer RNA Pro (anticodon TGG)
chr14	21152335	21152336	ENSG00000214274	uc001vxw.4	+	ANG	Homo sapiens angiogenin, ribonuclease, RNase A family, 5 (ANG), transcript variant 1, mRNA.
chr14	21152335	21152336	ENSG00000258818	uc001vxy.4	+	RNASE4	Homo sapiens ribonuclease, RNase A family, 4 (RNASE4), transcript variant 2, mRNA.
chr14	21457964	21457965	ENSG00000165792	uc001vyn.3	+	METTL17	Homo sapiens methyltransferase like 17 (METTL17), transcript variant 2, mRNA.
chr14	21493263	21493264	ENSG00000165795	uc001vyx.3	-	NDRG2	Homo sapiens NDRG family member 2 (NDRG2), transcript variant 6, mRNA.
chr14	21538526	21538527	ENSG00000165801	uc001vzp.3	+	ARHGEF40	Homo sapiens Rho guanine nucleotide exchange factor (GEF) 40 (ARHGEF40), mRNA.
chr14	21737637	21737638	ENSG00000092199	uc001waa.3	-	HNRNPC	Homo sapiens heterogeneous nuclear ribonucleoprotein C (C1/C2) (HNRNPC), transcript variant 3, mRNA.
chr14	23058142	23058143	ENSG00000129562	uc001wgl.2	-	DAD1	Homo sapiens defender against cell death 1 (DAD1), mRNA.
chr14	23305792	23305793	ENSG00000157227	uc001whc.3	+	MMP14	Homo sapiens matrix metallopeptidase 14 (membrane-inserted) (MMP14), mRNA.
chr14	23340959	23340960	ENSG00000197324	uc001whd.3	+	LRP10	Homo sapiens low density lipoprotein receptor-related protein 10 (LRP10), mRNA.
chr14	23398660	23398661	ENSG00000100462	uc001whm.1	-	PRMT5	Homo sapiens protein arginine methyltransferase 5 (PRMT5), transcript variant 1, mRNA.
chr14	23398909	23398910	n/a	uc021rqs.1	+	TRNA	Rfam model RF00005 hit found at contig region AL132780.5/33498-33570
chr14	23426350	23426351	ENSG00000092036	uc001wht.3	-	HAUS4	Homo sapiens HAUS augmin-like complex, subunit 4 (HAUS4), transcript variant 2, mRNA.
chr14	23451847	23451848	ENSG00000129474	uc001whz.3	-	AJUBA	Homo sapiens ajuba LIM protein (AJUBA), transcript variant 1, mRNA.
chr14	23564682	23564683	ENSG00000179933	uc001wiu.3	+	C14orf119	Homo sapiens chromosome 14 open reading frame 119 (C14orf119), mRNA.
chr14	23564822	23564823	ENSG00000100813	uc001wit.4	-	ACIN1	Homo sapiens apoptotic chromatin condensation inducer 1 (ACIN1), transcript variant 1, mRNA.
chr14	23755308	23755309	ENSG00000215271	uc001wja.2	-	HOMEZ	Homo sapiens homeobox and leucine zipper encoding (HOMEZ), mRNA.
chr14	23772056	23772057	ENSG00000235194	uc031qns.1	-	PPP1R3E	Homo sapiens protein phosphatase 1, regulatory subunit 3E (PPP1R3E), mRNA.
chr14	23775970	23775971	ENSG00000100836	uc001wjh.4	+	BCL2L2-PABPN1	Homo sapiens BCL2L2-PABPN1 readthrough (BCL2L2-PABPN1), mRNA.
chr14	24037278	24037279	ENSG00000213983	uc001wkl.2	-	AP1G2	Homo sapiens adaptor-related protein complex 1, gamma 2 subunit (AP1G2), mRNA.
chr14	24048008	24048009	ENSG00000092051	uc001wkr.2	-	JPH4	Homo sapiens junctophilin 4 (JPH4), transcript variant 2, mRNA.
chr14	24105572	24105573	ENSG00000100867	uc001wkt.4	+	DHRS2	Homo sapiens dehydrogenase/reductase (SDR family) member 2 (DHRS2), transcript variant 1, mRNA.
chr14	24422964	24422965	ENSG00000157326	uc001wla.3	+	DHRS4	Homo sapiens dehydrogenase/reductase (SDR family) member 4 (DHRS4), mRNA.
chr14	24423391	24423392	ENSG00000215256	uc001wky.3	-	DHRS4-AS1	Homo sapiens DHRS4 antisense RNA 1 (DHRS4-AS1), transcript variant 4, non-coding RNA.
chr14	24521205	24521206	ENSG00000186648	uc001wlj.2	+	CARMIL3	Homo sapiens leucine rich repeat containing 16B (CARMIL3), mRNA.
chr14	24563482	24563483	ENSG00000100889	uc001wlt.3	+	PCK2	Homo sapiens phosphoenolpyruvate carboxykinase 2 (mitochondrial) (PCK2), nuclear gene encoding mitochondrial protein, transcript variant 1, mRNA.
chr14	24583905	24583906	ENSG00000100897	uc001wlv.3	+	DCAF11	Homo sapiens DDB1 and CUL4 associated factor 11 (DCAF11), transcript variant 3, mRNA.
chr14	24610796	24610797	ENSG00000100908	uc001wmi.3	-	EMC9	Homo sapiens ER membrane protein complex subunit 9 (EMC9), mRNA.
chr14	24615854	24615855	ENSG00000100911	uc001wmj.3	-	PSME2	Homo sapiens proteasome (prosome, macropain) activator subunit 2 (PA28 beta) (PSME2), mRNA.
chr14	24616658	24616659	ENSG00000092098	uc001wmn.1	+	RP11-468E2.4	Homo sapiens ring finger protein 31 (RP11-468E2.4), mRNA.
chr14	24629728	24629729	ENSG00000259529	uc001wmq.3	+	RP11-468E2.4	Homo sapiens interferon regulatory factor 9 (RP11-468E2.4), mRNA.
chr14	24683356	24683357	ENSG00000254692	uc010tob.1	-	RP11-468E2.1	Homo sapiens transmembrane 9 superfamily member 1 (RP11-468E2.1), transcript variant 1, mRNA.
chr14	24701575	24701576	ENSG00000260669	uc021rrm.1	-	AL136419.6	Homo sapiens AL136419.6 readthrough (AL136419.6), mRNA.
chr14	24702102	24702103	ENSG00000100938	uc001wnw.3	+	GMPR2	Homo sapiens guanosine monophosphate reductase 2 (GMPR2), transcript variant 4, mRNA.
chr14	24711879	24711880	ENSG00000092330	uc001woa.4	-	TINF2	Homo sapiens TERF1 (TRF1)-interacting nuclear factor 2 (TINF2), transcript variant 1, mRNA.
chr14	24769038	24769039	ENSG00000157379	uc001wok.3	-	DHRS1	Homo sapiens dehydrogenase/reductase (SDR family) member 1 (DHRS1), transcript variant 1, mRNA.
chr14	24769097	24769098	ENSG00000196943	uc001wol.1	+	NOP9	Homo sapiens NOP9 nucleolar protein (NOP9), mRNA.
chr14	24898730	24898731	ENSG00000139899	uc001wpg.4	-	CBLN3	Homo sapiens cerebellin 3 precursor (CBLN3), mRNA.
chr14	24899140	24899141	ENSG00000100441	uc001wph.4	+	KHNYN	Homo sapiens KH and NYN domain containing (KHNYN), mRNA.
chr14	24912006	24912007	ENSG00000100445	uc001wpm.3	-	SDR39U1	Homo sapiens short chain dehydrogenase/reductase family 39U, member 1 (SDR39U1), mRNA.
chr14	24912177	24912178	n/a	uc001wpo.1	+	RP11-80A15.1	Homo sapiens cDNA FLJ31806 fis, clone NT2RI2009151.
chr14	31028328	31028329	ENSG00000092140	uc001wqk.2	+	G2E3	Homo sapiens G2/M-phase specific E3 ubiquitin protein ligase (G2E3), mRNA.
chr14	31091459	31091460	ENSG00000092108	uc001wqm.2	+	SCFD1	Homo sapiens sec1 family domain containing 1 (SCFD1), transcript variant 1, mRNA.
chr14	32030590	32030591	ENSG00000151413	uc001wrk.4	+	NUBPL	Homo sapiens nucleotide binding protein-like (NUBPL), nuclear gene encoding mitochondrial protein, transcript variant 1, mRNA.
chr14	34420283	34420284	ENSG00000129521	uc001wsa.4	-	EGLN3	Homo sapiens egl nine homolog 3 (C. elegans) (EGLN3), mRNA.
chr14	35099365	35099366	ENSG00000129515	uc001wsf.1	-	SNX6	Homo sapiens sorting nexin 6 (SNX6), transcript variant 2, mRNA.
chr14	35452103	35452104	ENSG00000100883	uc001wso.3	+	SRP54	Homo sapiens signal recognition particle 54kDa (SRP54), transcript variant 1, mRNA.
chr14	35515609	35515610	ENSG00000151327	uc001wsq.3	+	FAM177A1	Homo sapiens family with sequence similarity 177, member A1 (FAM177A1), transcript variant 1, mRNA.
chr14	35761573	35761574	ENSG00000100902	uc001wtd.3	+	PSMA6	Homo sapiens proteasome (prosome, macropain) subunit, alpha type, 6 (PSMA6), mRNA.
chr14	35873959	35873960	ENSG00000100906	uc001wtf.4	-	NFKBIA	Homo sapiens nuclear factor of kappa light polypeptide gene enhancer in B-cells inhibitor, alpha (NFKBIA), mRNA.
chr14	36295596	36295597	ENSG00000100916	uc001wtl.3	+	BRMS1L	Homo sapiens breast cancer metastasis-suppressor 1-like (BRMS1L), mRNA.
chr14	37667117	37667118	ENSG00000151338	uc001wuc.3	+	MIPOL1	Homo sapiens mirror-image polydactyly 1 (MIPOL1), transcript variant 3, mRNA.
chr14	39572436	39572437	ENSG00000100934	uc001wup.1	-	SEC23A	Homo sapiens Sec23 homolog A (S. cerevisiae) (SEC23A), mRNA.
chr14	39639633	39639634	ENSG00000182400	uc001wut.1	-	TRAPPC6B	Homo sapiens trafficking protein particle complex 6B (TRAPPC6B), transcript variant 1, mRNA.
chr14	39901703	39901704	ENSG00000165355	uc001wvk.3	-	FBXO33	Homo sapiens F-box protein 33 (FBXO33), mRNA.
chr14	45366506	45366507	ENSG00000179476	uc001wvo.3	+	C14orf28	Homo sapiens chromosome 14 open reading frame 28 (C14orf28), mRNA.
chr14	45431178	45431179	ENSG00000179454	uc001wvr.3	-	KLHL28	Homo sapiens kelch-like family member 28 (KLHL28), mRNA.
chr14	45431415	45431416	ENSG00000198718	uc001wvv.3	+	TOGARAM1	Homo sapiens family with sequence similarity 179, member B (TOGARAM1), mRNA.
chr14	45553179	45553180	ENSG00000249163	uc001wvx.1	-	CTD-3028N15.1	Homo sapiens cDNA clone IMAGE:5267175.
chr14	45553301	45553302	ENSG00000185246	uc001wvz.4	+	PRPF39	Homo sapiens PRP39 pre-mRNA processing factor 39 homolog (S. cerevisiae) (PRPF39), mRNA.
chr14	45604008	45604009	ENSG00000100442	uc010tqf.2	-	FKBP3	Homo sapiens FK506 binding protein 3, 25kDa (FKBP3), mRNA.
chr14	45722604	45722605	ENSG00000129534	uc001wwf.3	-	MIS18BP1	Homo sapiens MIS18 binding protein 1 (MIS18BP1), mRNA.
chr14	48144156	48144157	ENSG00000139915	uc001wwj.4	-	MDGA2	Homo sapiens MAM domain containing glycosylphosphatidylinositol anchor 2 (MDGA2), transcript variant 1, mRNA.
chr14	50053133	50053134	ENSG00000213741	uc001wwl.4	-	RPS29	Homo sapiens ribosomal protein S29 (RPS29), transcript variant 2, mRNA.
chr14	50053297	50053298	ENSG00000258486	uc021rsp.1	+	Metazoa_SRP	Rfam model RF00017 hit found at contig region AL139099.3/76053-75753
chr14	50065414	50065415	ENSG00000165501	uc001wwn.3	+	LRR1	Homo sapiens leucine rich repeat protein 1 (LRR1), transcript variant 1, mRNA.
chr14	50087402	50087403	ENSG00000165502	uc001wwq.2	-	RPL36AL	Homo sapiens ribosomal protein L36a-like (RPL36AL), mRNA.
chr14	50087488	50087489	ENSG00000168282	uc001wwr.3	+	MGAT2	Homo sapiens mannosyl (alpha-1,6-)-glycoprotein beta-1,2-N-acetylglucosaminyltransferase (MGAT2), mRNA.
chr14	50101947	50101948	ENSG00000165506	uc001wws.4	-	DNAAF2	Homo sapiens dynein, axonemal, assembly factor 2 (DNAAF2), transcript variant 1, mRNA.
chr14	50159822	50159823	ENSG00000197776	uc001www.3	+	KLHDC1	Homo sapiens kelch domain containing 1 (KLHDC1), mRNA.
chr14	50234786	50234787	ENSG00000165516	uc001wwx.3	+	KLHDC2	Homo sapiens kelch domain containing 2 (KLHDC2), mRNA.
chr14	50319538	50319539	ENSG00000165525	uc001wxc.3	-	NEMF	Homo sapiens nuclear export mediator factor (NEMF), mRNA.
chr14	50329566	50329567	ENSG00000265150	uc021rst.1	-	RN7SL2	Rfam model RF00017 hit found at contig region AL627171.1/120155-119855
chr14	50359735	50359736	ENSG00000165527	uc001wxg.4	+	ARF6	Homo sapiens ADP-ribosylation factor 6 (ARF6), mRNA.
chr14	50469006	50469007	n/a	uc010tqj.3	-	BC068095	Homo sapiens, clone IMAGE:5440773, mRNA.
chr14	50698098	50698099	ENSG00000100485	uc001wxs.4	-	SOS2	Homo sapiens son of sevenless homolog 2 (Drosophila) (SOS2), mRNA.
chr14	50778946	50778947	ENSG00000087299	uc001wxu.3	-	L2HGDH	Homo sapiens L-2-hydroxyglutarate dehydrogenase (L2HGDH), nuclear gene encoding mitochondrial protein, mRNA.
chr14	50779046	50779047	ENSG00000125375	uc001wxw.2	+	DMAC2L	Homo sapiens ATP synthase, H+ transporting, mitochondrial Fo complex, subunit s (factor B) (DMAC2L), nuclear gene encoding mitochondrial protein, transcript variant 1, mRNA.
chr14	50999375	50999376	ENSG00000012983	uc001wyb.3	-	MAP4K5	Homo sapiens mitogen-activated protein kinase kinase kinase kinase 5 (MAP4K5), transcript variant 2, mRNA.
chr14	50999799	50999800	ENSG00000198513	uc001wyd.4	+	ATL1	Homo sapiens atlastin GTPase 1 (ATL1), transcript variant 3, mRNA.
chr14	51135070	51135071	ENSG00000151748	uc001wyh.2	-	SAV1	Homo sapiens salvador homolog 1 (Drosophila) (SAV1), mRNA.
chr14	51297838	51297839	ENSG00000100503	uc001wyi.3	-	NIN	Homo sapiens ninein (GSK3B interacting protein) (NIN), transcript variant 2, mRNA.
chr14	51411247	51411248	ENSG00000100504	uc001wyu.3	-	PYGL	Homo sapiens phosphorylase, glycogen, liver (PYGL), transcript variant 1, mRNA.
chr14	51706885	51706886	ENSG00000139921	uc001wza.4	+	TMX1	Homo sapiens thioredoxin-related transmembrane protein 1 (TMX1), mRNA.
chr14	52118461	52118462	n/a	uc021rtc.1	-	FRMD6-AS1	Homo sapiens FRMD6 antisense RNA 1 (FRMD6-AS1), non-coding RNA.
chr14	52118575	52118576	ENSG00000139926	uc001wzd.3	+	FRMD6	Homo sapiens FERM domain containing 6 (FRMD6), transcript variant 3, mRNA.
chr14	52456227	52456228	ENSG00000087302	uc010aod.3	+	RTRAF	Homo sapiens chromosome 14 open reading frame 166 (RTRAF), mRNA.
chr14	53173895	53173896	ENSG00000100519	uc010tqx.2	+	PSMC6	Homo sapiens proteasome (prosome, macropain) 26S subunit, ATPase, 6 (PSMC6), mRNA.
chr14	53196882	53196883	ENSG00000198252	uc010tqy.2	+	STYX	Homo sapiens serine/threonine/tyrosine interacting protein (STYX), transcript variant 2, mRNA.
chr14	53258385	53258386	ENSG00000100522	uc001xab.3	-	GNPNAT1	Homo sapiens glucosamine-phosphate N-acetyltransferase 1 (GNPNAT1), mRNA.
chr14	53417814	53417815	ENSG00000073712	uc001xac.3	-	FERMT2	Homo sapiens fermitin family member 2 (FERMT2), transcript variant 2, mRNA.
chr14	54421269	54421270	ENSG00000125378	uc010aoh.3	-	BMP4	Homo sapiens bone morphogenetic protein 4 (BMP4), transcript variant 3, mRNA.
chr14	54908147	54908148	ENSG00000100528	uc001xat.1	-	CNIH1	Homo sapiens cornichon homolog (Drosophila) (CNIH1), mRNA.
chr14	54955743	54955744	ENSG00000197045	uc021rtf.1	-	GMFB	Homo sapiens glia maturation factor, beta (GMFB), mRNA.
chr14	55034329	55034330	ENSG00000020577	uc001xbb.4	+	SAMD4A	Homo sapiens sterile alpha motif domain containing 4A (SAMD4A), transcript variant 1, mRNA.
chr14	55369541	55369542	ENSG00000131979	uc001xbi.1	-	GCH1	Homo sapiens GTP cyclohydrolase 1 (GCH1), transcript variant 1, mRNA.
chr14	55493818	55493819	ENSG00000198554	uc001xbm.2	-	WDHD1	Homo sapiens WD repeat and HMG-box DNA binding protein 1 (WDHD1), transcript variant 1, mRNA.
chr14	55493843	55493844	ENSG00000180008	uc001xbp.3	+	SOCS4	Homo sapiens suppressor of cytokine signaling 4 (SOCS4), transcript variant 2, mRNA.
chr14	55518361	55518362	ENSG00000168175	uc001xbq.1	+	MAPK1IP1L	Homo sapiens mitogen-activated protein kinase 1 interacting protein 1-like (MAPK1IP1L), mRNA.
chr14	55595934	55595935	ENSG00000131981	uc001xbr.3	+	LGALS3	Homo sapiens lectin, galactoside-binding, soluble, 3 (LGALS3), transcript variant 1, mRNA.
chr14	55658395	55658396	ENSG00000126787	uc001xbs.3	-	DLGAP5	Homo sapiens discs, large (Drosophila) homolog-associated protein 5 (DLGAP5), transcript variant 1, mRNA.
chr14	55878575	55878576	ENSG00000126775	uc001xbx.2	-	ATG14	Homo sapiens autophagy related 14 (ATG14), mRNA.
chr14	57046510	57046511	ENSG00000070269	uc001xcm.3	+	TMEM260	Homo sapiens transmembrane protein 260 (TMEM260), mRNA.
chr14	57735605	57735606	ENSG00000053770	uc001xcv.3	+	AP5M1	Homo sapiens adaptor-related protein complex 5, mu 1 subunit (AP5M1), transcript variant 1, mRNA.
chr14	57735616	57735617	ENSG00000070367	uc001xct.3	-	EXOC5	Homo sapiens exocyst complex component 5 (EXOC5), mRNA.
chr14	57857270	57857271	ENSG00000139977	uc001xcx.4	+	NAA30	Homo sapiens N(alpha)-acetyltransferase 30, NatC catalytic subunit (NAA30), mRNA.
chr14	58666832	58666833	ENSG00000131966	uc001xdf.3	+	ACTR10	Homo sapiens actin-related protein 10 homolog (S. cerevisiae) (ACTR10), mRNA.
chr14	58706684	58706685	n/a	uc021rts.1	-	TRNA_Lys	transfer RNA Lys (anticodon CTT)
chr14	58711522	58711523	ENSG00000100567	uc001xdj.2	+	PSMA3	Homo sapiens proteasome (prosome, macropain) subunit, alpha type, 3 (PSMA3), transcript variant 1, mRNA.
chr14	58765221	58765222	ENSG00000032219	uc001xdp.3	+	ARID4A	Homo sapiens AT rich interactive domain 4A (RBP1-like) (ARID4A), transcript variant 1, mRNA.
chr14	58862643	58862644	ENSG00000196860	uc001xdr.1	+	TOMM20L	Homo sapiens translocase of outer mitochondrial membrane 20 homolog (yeast)-like (TOMM20L), nuclear gene encoding mitochondrial protein, mRNA.
chr14	58894102	58894103	ENSG00000100578	uc010trr.2	+	KIAA0586	Homo sapiens KIAA0586 (KIAA0586), transcript variant 1, mRNA.
chr14	58894231	58894232	ENSG00000100575	uc001xds.3	-	TIMM9	Homo sapiens translocase of inner mitochondrial membrane 9 homolog (yeast) (TIMM9), nuclear gene encoding mitochondrial protein, mRNA.
chr14	59951072	59951073	ENSG00000126790	uc001xee.1	-	L3HYPDH	Homo sapiens L-3-hydroxyproline dehydratase (trans-) (L3HYPDH), mRNA.
chr14	59951160	59951161	ENSG00000050130	uc001xef.4	+	JKAMP	Homo sapiens JNK1/MAPK8-associated membrane protein (JKAMP), transcript variant 1, mRNA.
chr14	60337556	60337557	ENSG00000139970	uc001xen.1	-	RTN1	Homo sapiens reticulon 1 (RTN1), transcript variant 1, mRNA.
chr14	60558628	60558629	ENSG00000126773	uc001xer.4	+	PCNX4	Homo sapiens pecanex-like 4 (Drosophila) (PCNX4), mRNA.
chr14	60632210	60632211	ENSG00000100612	uc001xes.3	-	DHRS7	Homo sapiens dehydrogenase/reductase (SDR family) member 7 (DHRS7), mRNA.
chr14	60952763	60952764	ENSG00000179008	uc001xez.4	-	C14orf39	Homo sapiens chromosome 14 open reading frame 39 (C14orf39), mRNA.
chr14	61116154	61116155	ENSG00000126778	uc001xfb.4	-	SIX1	Homo sapiens SIX homeobox 1 (SIX1), mRNA.
chr14	61190851	61190852	ENSG00000100625	uc001xfc.3	-	SIX4	Homo sapiens SIX homeobox 4 (SIX4), mRNA.
chr14	61447781	61447782	ENSG00000126814	uc001xff.4	-	TRMT5	Homo sapiens tRNA methyltransferase 5 homolog (S. cerevisiae) (TRMT5), mRNA.
chr14	61447831	61447832	ENSG00000139974	uc001xfh.2	+	SLC38A6	Homo sapiens solute carrier family 38, member 6 (SLC38A6), transcript variant 1, mRNA.
chr14	61788514	61788515	ENSG00000027075	uc001xfn.3	+	PRKCH	Homo sapiens protein kinase C, eta (PRKCH), mRNA.
chr14	61789535	61789536	ENSG00000247287	uc001xfm.3	-	RP11-902B17.1	Homo sapiens cDNA clone IMAGE:5311269.
chr14	62037257	62037258	ENSG00000232774	uc021rtz.1	+	RP11-47I22.3	Homo sapiens uncharacterized LOC400221 (RP11-47I22.3), non-coding RNA.
chr14	62037370	62037371	ENSG00000250548	uc031qov.1	-	LINC01303	Homo sapiens mRNA; cDNA DKFZp686G2095 (from clone DKFZp686G2095).
chr14	62162118	62162119	ENSG00000100644	uc001xfq.2	+	HIF1A	Homo sapiens hypoxia inducible factor 1, alpha subunit (basic helix-loop-helix transcription factor) (HIF1A), transcript variant 1, mRNA.
chr14	62229074	62229075	ENSG00000023608	uc001xft.3	+	SNAPC1	Homo sapiens small nuclear RNA activating complex, polypeptide 1, 43kDa (SNAPC1), mRNA.
chr14	64010078	64010079	ENSG00000154001	uc001xgd.1	-	PPP2R5E	Homo sapiens protein phosphatase 2, regulatory subunit B', epsilon isoform (PPP2R5E), mRNA.
chr14	64108640	64108641	ENSG00000140006	uc001xgi.4	-	WDR89	Homo sapiens WD repeat domain 89 (WDR89), transcript variant 2, mRNA.
chr14	64194755	64194756	ENSG00000126821	uc001xgj.3	-	SGPP1	Homo sapiens sphingosine-1-phosphate phosphatase 1 (SGPP1), mRNA.
chr14	64854758	64854759	ENSG00000100714	uc001xhb.3	+	MTHFD1	Homo sapiens methylenetetrahydrofolate dehydrogenase (NADP+ dependent) 1, methenyltetrahydrofolate cyclohydrolase, formyltetrahydrofolate synthetase (MTHFD1), mRNA.
chr14	64932216	64932217	ENSG00000179841	uc001xhd.4	+	AKAP5	Homo sapiens A kinase (PRKA) anchor protein 5 (AKAP5), mRNA.
chr14	64970553	64970554	ENSG00000089775	uc001xhf.3	-	ZBTB25	Homo sapiens zinc finger and BTB domain containing 25 (ZBTB25), mRNA.
chr14	64971291	64971292	ENSG00000126804	uc010aqg.3	+	ZBTB1	Homo sapiens zinc finger and BTB domain containing 1 (ZBTB1), transcript variant 1, mRNA.
chr14	65381078	65381079	ENSG00000257365	uc010tsl.2	+	FNTB	Homo sapiens FNTB readthrough (FNTB), transcript variant 1, mRNA.
chr14	65453947	65453948	n/a	uc001xib.3	+	BC052775	Homo sapiens cDNA clone IMAGE:5264828.
chr14	65879334	65879335	n/a	uc001xim.4	-	FUT8-AS1	Homo sapiens FUT8 antisense RNA 1 (FUT8-AS1), non-coding RNA.
chr14	66974124	66974125	ENSG00000171723	uc001xix.3	+	GPHN	Homo sapiens gephyrin (GPHN), transcript variant 1, mRNA.
chr14	66974503	66974504	ENSG00000258561	uc010tsr.3	-	RP11-72M17.1	Gene marker which use for analyse sensitivity to treatment cancer with anti-tumor agent combined with radiotheraphy.
chr14	67708011	67708012	ENSG00000072415	uc001xjc.4	+	MPP5	Homo sapiens membrane protein, palmitoylated 5 (MAGUK p55 subfamily member 5) (MPP5), transcript variant 1, mRNA.
chr14	67826719	67826720	ENSG00000100554	uc001xjf.3	-	ATP6V1D	Homo sapiens ATPase, H+ transporting, lysosomal 34kDa, V1 subunit D (ATP6V1D), mRNA.
chr14	67827033	67827034	ENSG00000134001	uc001xjg.3	+	EIF2S1	Homo sapiens eukaryotic translation initiation factor 2, subunit 1 alpha, 35kDa (EIF2S1), mRNA.
chr14	67878827	67878828	ENSG00000100558	uc001xjh.1	-	PLEK2	Homo sapiens pleckstrin 2 (PLEK2), mRNA.
chr14	68000007	68000008	ENSG00000054690	uc001xjl.1	+	PLEKHH1	Homo sapiens pleckstrin homology domain containing, family H (with MyTH4 domain) member 1 (PLEKHH1), mRNA.
chr14	68067016	68067017	ENSG00000100564	uc001xjr.1	-	PIGH	Homo sapiens phosphatidylinositol glycan anchor biosynthesis, class H (PIGH), mRNA.
chr14	68141601	68141602	ENSG00000100568	uc001xjt.3	-	VTI1B	Homo sapiens vesicle transport through interaction with t-SNAREs 1B (VTI1B), mRNA.
chr14	68162509	68162510	ENSG00000072042	uc001xjv.4	-	RDH11	Homo sapiens retinol dehydrogenase 11 (all-trans/9-cis/11-cis) (RDH11), transcript variant 1, mRNA.
chr14	68283305	68283306	ENSG00000072121	uc001xka.2	-	ZFYVE26	Homo sapiens zinc finger, FYVE domain containing 26 (ZFYVE26), mRNA.
chr14	68286495	68286496	ENSG00000182185	uc001xkf.2	+	RAD51B	Homo sapiens RAD51 homolog B (S. cerevisiae) (RAD51B), transcript variant 3, mRNA.
chr14	69262959	69262960	ENSG00000185650	uc021rve.1	-	ZFP36L1	Homo sapiens ZFP36 ring finger protein-like 1 (ZFP36L1), transcript variant 3, mRNA.
chr14	69263010	69263011	ENSG00000185650	uc021rvf.1	-	ZFP36L1	SubName: Full=FLJ39779 protein; SubName: Full=Zinc finger protein 36, C3H1 type-like 1;
chr14	69446082	69446083	ENSG00000072110	uc001xkm.3	-	ACTN1	Homo sapiens actinin, alpha 1 (ACTN1), transcript variant 1, mRNA.
chr14	69446398	69446399	ENSG00000259062	uc031qpf.1	+	ACTN1-AS1	Homo sapiens ACTN1 antisense RNA 1 (ACTN1-AS1), non-coding RNA.
chr14	69619913	69619914	ENSG00000139990	uc001xkp.3	-	DCAF5	Homo sapiens DDB1 and CUL4 associated factor 5 (DCAF5), nuclear gene encoding mitochondrial protein, mRNA.
chr14	69658193	69658194	ENSG00000081177	uc001xkv.3	+	EXD2	Homo sapiens exonuclease 3'-5' domain containing 2 (EXD2), transcript variant 2, mRNA.
chr14	69726680	69726681	ENSG00000100626	uc010aqu.2	+	GALNT16	Homo sapiens UDP-N-acetyl-alpha-D-galactosamine:polypeptide N-acetylgalactosaminyltransferase 16 (GALNT16), transcript variant 1, mRNA.
chr14	69865020	69865021	ENSG00000100632	uc001xlc.2	-	ERH	Homo sapiens enhancer of rudimentary homolog (Drosophila) (ERH), mRNA.
chr14	69865384	69865385	ENSG00000029364	uc001xle.3	+	SLC39A9	Homo sapiens solute carrier family 39 (zinc transporter), member 9 (SLC39A9), transcript variant 1, mRNA.
chr14	70233833	70233834	ENSG00000100650	uc001xlp.3	+	SRSF5	Homo sapiens serine/arginine-rich splicing factor 5 (SRSF5), transcript variant 2, mRNA.
chr14	70234429	70234430	n/a	uc021rvk.1	-	LOC100289511	Homo sapiens uncharacterized LOC100289511 (LOC100289511), non-coding RNA.
chr14	70827608	70827609	ENSG00000222640	uc021rvp.1	+	RNU2-51P	Rfam model RF00004 hit found at contig region AL356804.4/104118-104314
chr14	71275887	71275888	ENSG00000006432	uc001xml.3	-	MAP3K9	Homo sapiens mitogen-activated protein kinase kinase kinase 9 (MAP3K9), mRNA.
chr14	73393039	73393040	ENSG00000119599	uc010ttr.2	+	DCAF4	Homo sapiens DDB1 and CUL4 associated factor 4 (DCAF4), transcript variant 5, mRNA.
chr14	73525220	73525221	ENSG00000119707	uc001xno.3	+	RBM25	Homo sapiens RNA binding motif protein 25 (RBM25), mRNA.
chr14	73603142	73603143	ENSG00000080815	uc001xnr.3	+	PSEN1	Homo sapiens presenilin 1 (PSEN1), transcript variant 1, mRNA.
chr14	73925285	73925286	ENSG00000133961	uc001xny.1	-	NUMB	Homo sapiens numb homolog (Drosophila) (NUMB), transcript variant 1, mRNA.
chr14	73957643	73957644	ENSG00000170468	uc001xok.1	+	C14orf169	Homo sapiens chromosome 14 open reading frame 169 (C14orf169), mRNA.
chr14	74035762	74035763	ENSG00000119673	uc001xon.5	+	ACOT2	Homo sapiens acyl-CoA thioesterase 2 (ACOT2), nuclear gene encoding mitochondrial protein, transcript variant 1, mRNA.
chr14	74058409	74058410	ENSG00000177465	uc001xoo.3	+	ACOT4	Homo sapiens acyl-CoA thioesterase 4 (ACOT4), mRNA.
chr14	74111577	74111578	ENSG00000119661	uc001xoq.4	+	DNAL1	Homo sapiens dynein, axonemal, light chain 1 (DNAL1), transcript variant 1, mRNA.
chr14	74181127	74181128	ENSG00000176903	uc001xor.1	-	PNMA1	Homo sapiens paraneoplastic Ma antigen 1 (PNMA1), mRNA.
chr14	74253895	74253896	ENSG00000156030	uc001xou.3	-	MIDEAS	Homo sapiens ELM2 and Myb/SANT-like domain containing 1 (MIDEAS), transcript variant 2, mRNA.
chr14	74318533	74318534	ENSG00000140043	uc001xow.3	+	PTGR2	Homo sapiens prostaglandin reductase 2 (PTGR2), transcript variant 2, mRNA.
chr14	74353317	74353318	ENSG00000119725	uc010arz.2	+	ZNF410	Homo sapiens zinc finger protein 410 (ZNF410), transcript variant 1, mRNA.
chr14	74416954	74416955	ENSG00000119723	uc001xph.3	+	COQ6	Homo sapiens coenzyme Q6 monooxygenase (COQ6), nuclear gene encoding mitochondrial protein, transcript variant 1, mRNA.
chr14	74417116	74417117	ENSG00000156050	uc001xpd.3	-	FAM161B	Homo sapiens family with sequence similarity 161, member B (FAM161B), mRNA.
chr14	74486025	74486026	ENSG00000187097	uc010tuo.2	-	ENTPD5	Homo sapiens ectonucleoside triphosphate diphosphohydrolase 5 (ENTPD5), mRNA.
chr14	74486058	74486059	ENSG00000119636	uc010tup.2	+	BBOF1	Homo sapiens coiled-coil domain containing 176 (BBOF1), mRNA.
chr14	74551195	74551196	ENSG00000119711	uc001xpo.3	-	ALDH6A1	Homo sapiens aldehyde dehydrogenase 6 family, member A1 (ALDH6A1), nuclear gene encoding mitochondrial protein, mRNA.
chr14	74551655	74551656	ENSG00000205659	uc001xpp.2	+	LIN52	Homo sapiens lin-52 homolog (C. elegans) (LIN52), mRNA.
chr14	74769766	74769767	ENSG00000119688	uc001xpr.2	-	ABCD4	Homo sapiens ATP-binding cassette, sub-family D (ALD), member 4 (ABCD4), transcript variant 1, mRNA.
chr14	74960083	74960084	ENSG00000119655	uc001xpy.3	-	NPC2	Homo sapiens Niemann-Pick disease, type C2 (NPC2), mRNA.
chr14	74960422	74960423	ENSG00000165898	uc001xpz.3	+	ISCA2	Homo sapiens iron-sulfur cluster assembly 2 homolog (S. cerevisiae) (ISCA2), nuclear gene encoding mitochondrial protein, transcript variant 1, mRNA.
chr14	75079033	75079034	ENSG00000119681	uc001xqa.3	-	LTBP2	Homo sapiens latent transforming growth factor beta binding protein 2 (LTBP2), mRNA.
chr14	75178653	75178654	ENSG00000222604	uc021rwn.1	+	SNORA7	Rfam model RF00409 hit found at contig region AC007956.5/94917-95011
chr14	75179806	75179807	ENSG00000119682	uc001xqb.3	-	AREL1	Homo sapiens apoptosis resistant E3 ubiquitin protein ligase 1 (AREL1), mRNA.
chr14	75179849	75179850	ENSG00000119616	uc001xqh.3	+	FCF1	Homo sapiens FCF1 rRNA-processing protein (FCF1), mRNA.
chr14	75230068	75230069	ENSG00000119596	uc001xqj.4	+	YLPM1	Homo sapiens YLP motif containing 1 (YLPM1), mRNA.
chr14	75348593	75348594	ENSG00000119689	uc001xqv.2	+	DLST	Homo sapiens dihydrolipoamide S-succinyltransferase (E2 component of 2-oxo-glutarate complex) (DLST), nuclear gene encoding mitochondrial protein, transcript variant 1, mRNA.
chr14	75518234	75518235	ENSG00000119684	uc001xrd.1	-	MLH3	Homo sapiens mutL homolog 3 (E. coli) (MLH3), transcript variant 1, mRNA.
chr14	75593777	75593778	ENSG00000119638	uc001xrl.3	-	NEK9	Homo sapiens NIMA-related kinase 9 (NEK9), mRNA.
chr14	75745480	75745481	ENSG00000170345	uc001xrn.3	+	FOS	Homo sapiens FBJ murine osteosarcoma viral oncogene homolog (FOS), mRNA.
chr14	76452095	76452096	ENSG00000119650	uc010asm.1	+	IFT43	Homo sapiens intraflagellar transport 43 homolog (Chlamydomonas) (IFT43), transcript variant 2, mRNA.
chr14	76618258	76618259	ENSG00000089916	uc001xsh.3	+	GPATCH2L	Homo sapiens G patch domain containing 2-like (GPATCH2L), transcript variant 1, mRNA.
chr14	77228234	77228235	ENSG00000071246	uc001xst.2	+	VASH1	Homo sapiens vasohibin 1 (VASH1), mRNA.
chr14	77279282	77279283	ENSG00000013523	uc001xsv.3	-	ANGEL1	Homo sapiens angel homolog 1 (Drosophila) (ANGEL1), mRNA.
chr14	77495041	77495042	ENSG00000119669	uc001xsy.4	-	IRF2BPL	Homo sapiens interferon regulatory factor 2 binding protein-like (IRF2BPL), mRNA.
chr14	77787224	77787225	ENSG00000009830	uc001xti.2	-	POMT2	Homo sapiens protein-O-mannosyltransferase 2 (POMT2), mRNA.
chr14	77787229	77787230	ENSG00000100577	uc001xtj.3	+	GSTZ1	Homo sapiens glutathione S-transferase zeta 1 (GSTZ1), transcript variant 1, mRNA.
chr14	77843395	77843396	ENSG00000100580	uc001xto.1	-	TMED8	Homo sapiens transmembrane emp24 protein transport domain containing 8 (TMED8), mRNA.
chr14	77843761	77843762	ENSG00000100583	uc001xtq.1	+	SAMD15	Homo sapiens sterile alpha motif domain containing 15 (SAMD15), mRNA.
chr14	77923982	77923983	ENSG00000151445	uc001xtu.2	-	VIPAS39	Homo sapiens VPS33B interacting protein, apical-basolateral polarity regulator, spe-39 homolog (VIPAS39), transcript variant 3, mRNA.
chr14	77924372	77924373	ENSG00000100591	uc001xtw.3	+	AHSA1	Homo sapiens AHA1, activator of heat shock 90kDa protein ATPase homolog 1 (yeast) (AHSA1), mRNA.
chr14	78266425	78266426	ENSG00000063761	uc001xui.3	+	ADCK1	Homo sapiens aarF domain containing kinase 1 (ADCK1), transcript variant 1, mRNA.
chr14	81687295	81687296	ENSG00000165417	uc001xvf.2	-	GTF2A1	Homo sapiens general transcription factor IIA, 1, 19/37kDa (GTF2A1), transcript variant 1, mRNA.
chr14	81687561	81687562	n/a	uc001xvj.3	+	CTD-2506P8.6	Homo sapiens, clone IMAGE:5745274, mRNA.
chr14	89029252	89029253	ENSG00000100722	uc001xww.3	+	ZC3H14	Homo sapiens zinc finger CCCH-type containing 14 (ZC3H14), transcript variant 1, mRNA.
chr14	89290917	89290918	ENSG00000165533	uc001xxi.3	+	TTC8	Homo sapiens tetratricopeptide repeat domain 8 (TTC8), transcript variant 1, mRNA.
chr14	90422245	90422246	ENSG00000042088	uc001xxz.3	+	TDP1	Homo sapiens tyrosyl-DNA phosphodiesterase 1 (TDP1), transcript variant 2, mRNA.
chr14	90863326	90863327	ENSG00000198668	uc001xyl.2	+	CALM1	Homo sapiens calmodulin 1 (phosphorylase kinase, delta) (CALM1), mRNA.
chr14	91526992	91526993	ENSG00000100784	uc001xys.2	-	RPS6KA5	Homo sapiens ribosomal protein S6 kinase, 90kDa, polypeptide 5 (RPS6KA5), transcript variant 1, mRNA.
chr14	91976643	91976644	ENSG00000100796	uc001xzm.3	-	PPP4R3A	Homo sapiens SMEK homolog 1, suppressor of mek1 (Dictyostelium) (PPP4R3A), mRNA.
chr14	92572964	92572965	ENSG00000066427	uc001yac.4	-	ATXN3	Homo sapiens ataxin 3 (ATXN3), transcript variant reference, mRNA.
chr14	93215046	93215047	ENSG00000100600	uc001yaw.3	-	LGMN	Homo sapiens legumain (LGMN), transcript variant 1, mRNA.
chr14	96829677	96829678	ENSG00000066739	uc001yfi.3	-	ATG2B	Homo sapiens autophagy related 2B (ATG2B), mRNA.
chr14	96829788	96829789	ENSG00000100744	uc031qqf.1	+	GSKIP	Homo sapiens GSK3B interacting protein (GSKIP), transcript variant 4, mRNA.
chr14	96968712	96968713	ENSG00000090060	uc001yfq.3	+	PAPOLA	Homo sapiens poly(A) polymerase alpha (PAPOLA), transcript variant 1, mRNA.
chr14	102783428	102783429	n/a	uc021sdz.1	+	TRNA_Ile	transfer RNA Ile (anticodon AAT)
chr14	102829050	102829051	ENSG00000100865	uc021sea.1	-	CINP	Homo sapiens cyclin-dependent kinase 2 interacting protein (CINP), transcript variant 1, mRNA.
chr14	102829299	102829300	ENSG00000196663	uc001ylw.2	+	TECPR2	Homo sapiens tectonin beta-propeller repeat containing 2 (TECPR2), transcript variant 1, mRNA.
chr14	103005980	103005981	ENSG00000266015	uc021sed.1	+	MIR4309	Homo sapiens microRNA 4309 (MIR4309), microRNA.
chr14	103058995	103058996	ENSG00000089902	uc001ymb.4	+	RCOR1	Homo sapiens REST corepressor 1 (RCOR1), mRNA.
chr14	103800338	103800339	ENSG00000100664	uc001ymq.4	+	EIF5	Homo sapiens eukaryotic translation initiation factor 5 (EIF5), transcript variant 1, mRNA.
chr14	104095524	104095525	ENSG00000126214	uc010tyf.2	+	KLC1	Homo sapiens kinesin light chain 1 (KLC1), transcript variant 3, mRNA.
chr14	104181822	104181823	ENSG00000126215	uc001ynz.4	-	XRCC3	Homo sapiens X-ray repair complementing defective repair in Chinese hamster cells 3 (XRCC3), transcript variant 3, mRNA.
chr14	104182080	104182081	ENSG00000100711	uc001yod.3	+	ZFYVE21	Homo sapiens zinc finger, FYVE domain containing 21 (ZFYVE21), transcript variant 1, mRNA.
chr14	105144085	105144086	ENSG00000265291	uc021sek.1	-	MIR4710	Homo sapiens microRNA 4710 (MIR4710), microRNA.
chr14	105487424	105487425	ENSG00000170779	uc001yqb.2	-	CDCA4	Homo sapiens cell division cycle associated 4 (CDCA4), transcript variant 1, mRNA.
chr14	105864919	105864920	ENSG00000226174	uc001yqw.3	+	TEX22	Homo sapiens testis expressed 22 (TEX22), mRNA.
chr14	105957585	105957586	ENSG00000185347	uc001yrn.3	+	TEDC1	Homo sapiens chromosome 14 open reading frame 80 (TEDC1), transcript variant 1, mRNA.
chr15	22833394	22833395	ENSG00000153575	uc001yur.4	+	TUBGCP5	Homo sapiens tubulin, gamma complex associated protein 5 (TUBGCP5), transcript variant 1, mRNA.
chr15	23086435	23086436	ENSG00000170113	uc001yvc.3	-	NIPA1	Homo sapiens non imprinted in Prader-Willi/Angelman syndrome 1 (NIPA1), transcript variant 1, mRNA.
chr15	23810453	23810454	ENSG00000179455	uc001ywh.4	+	MKRN3	Homo sapiens makorin ring finger protein 3 (MKRN3), mRNA.
chr15	25684174	25684175	ENSG00000114062	uc001zas.3	-	UBE3A	Homo sapiens ubiquitin protein ligase E3A (UBE3A), transcript variant 3, mRNA.
chr15	26327451	26327452	n/a	uc021sge.1	-	TRNA_Glu	transfer RNA Glu (anticodon TTC)
chr15	28834637	28834638	ENSG00000206149	uc010ayz.1	+	AK311660	Homo sapiens cDNA, FLJ18702.
chr15	30114705	30114706	ENSG00000104067	uc001zcr.3	-	TJP1	Homo sapiens tight junction protein 1 (TJP1), transcript variant 1, mRNA.
chr15	31283806	31283807	ENSG00000166912	uc001zfh.1	-	MTMR10	Homo sapiens myotubularin related protein 10 (MTMR10), mRNA.
chr15	31619082	31619083	ENSG00000169926	uc001zfo.3	+	KLF13	Homo sapiens Kruppel-like factor 13 (KLF13), mRNA.
chr15	34502296	34502297	ENSG00000134152	uc001zhp.3	-	KATNBL1	Homo sapiens katanin p80 subunit B-like 1 (KATNBL1), mRNA.
chr15	34629044	34629045	ENSG00000140199	uc001zhw.3	-	SLC12A6	Homo sapiens solute carrier family 12 (potassium/chloride transporters), member 6 (SLC12A6), transcript variant 1, mRNA.
chr15	34659394	34659395	ENSG00000176454	uc001zig.3	-	LPCAT4	Homo sapiens lysophosphatidylcholine acyltransferase 4 (LPCAT4), mRNA.
chr15	35280496	35280497	ENSG00000198146	uc001ziw.3	-	ZNF770	Homo sapiens zinc finger protein 770 (ZNF770), mRNA.
chr15	38545051	38545052	ENSG00000166068	uc001zka.4	+	SPRED1	Homo sapiens sprouty-related, EVH1 domain containing 1 (SPRED1), mRNA.
chr15	38746327	38746328	ENSG00000171262	uc001zkc.3	+	FAM98B	Homo sapiens family with sequence similarity 98, member B (FAM98B), transcript variant 1, mRNA.
chr15	39873279	39873280	ENSG00000137801	uc001zkh.3	+	THBS1	Homo sapiens thrombospondin 1 (THBS1), mRNA.
chr15	40075038	40075039	ENSG00000150667	uc001zki.3	-	FSIP1	Homo sapiens fibrous sheath interacting protein 1 (FSIP1), mRNA.
chr15	40226346	40226347	ENSG00000128829	uc001zkm.1	+	EIF2AK4	Homo sapiens eukaryotic translation initiation factor 2 alpha kinase 4 (EIF2AK4), mRNA.
chr15	40331388	40331389	ENSG00000140319	uc001zkq.2	-	SRP14	Homo sapiens signal recognition particle 14kDa (homologous Alu RNA binding protein) (SRP14), transcript variant 1, mRNA.
chr15	40331511	40331512	ENSG00000248508	uc021sje.1	+	SRP14-AS1	Homo sapiens SRP14 antisense RNA1 (head to head) (SRP14-AS1), transcript variant 1, non-coding RNA.
chr15	40633167	40633168	ENSG00000188549	uc001zlh.4	-	CCDC9B	Homo sapiens chromosome 15 open reading frame 52 (CCDC9B), mRNA.
chr15	40697685	40697686	ENSG00000128928	uc001zls.3	+	IVD	Homo sapiens isovaleryl-CoA dehydrogenase (IVD), nuclear gene encoding mitochondrial protein, transcript variant 1, mRNA.
chr15	40857251	40857252	ENSG00000128891	uc001zma.1	-	CCDC32	Homo sapiens chromosome 15 open reading frame 57 (CCDC32), transcript variant 3, mRNA.
chr15	40861536	40861537	ENSG00000166133	uc001zmd.1	+	RPUSD2	Homo sapiens RNA pseudouridylate synthase domain containing 2 (RPUSD2), mRNA.
chr15	40987302	40987303	ENSG00000245849	uc001zmh.2	-	RAD51-AS1	Homo sapiens RAD51 antisense RNA 1 (head to head) (RAD51-AS1), non-coding RNA.
chr15	40987326	40987327	ENSG00000051180	uc010bbx.3	+	RAD51	Homo sapiens RAD51 homolog (S. cerevisiae) (RAD51), transcript variant 2, mRNA.
chr15	41047457	41047458	ENSG00000137824	uc001zmp.1	-	RMDN3	Homo sapiens regulator of microtubule dynamics 3 (RMDN3), mRNA.
chr15	41056284	41056285	ENSG00000137880	uc001zmr.1	+	GCHFR	Homo sapiens GTP cyclohydrolase I feedback regulator (GCHFR), mRNA.
chr15	41099273	41099274	ENSG00000166140	uc031qrk.1	+	ZFYVE19	Homo sapiens zinc finger, FYVE domain containing 19 (ZFYVE19), transcript variant 3, mRNA.
chr15	41099675	41099676	ENSG00000104129	uc001zms.2	-	DNAJC17	Homo sapiens DnaJ (Hsp40) homolog, subfamily C, member 17 (DNAJC17), mRNA.
chr15	41245635	41245636	ENSG00000128965	uc001znh.2	+	CHAC1	Homo sapiens ChaC, cation transport regulator homolog 1 (E. coli) (CHAC1), transcript variant 1, mRNA.
chr15	41576200	41576201	ENSG00000247556	uc001znm.4	+	OIP5-AS1	Homo sapiens OIP5 antisense RNA 1 (OIP5-AS1), non-coding RNA.
chr15	41624818	41624819	ENSG00000104147	uc001znp.3	-	OIP5	Homo sapiens Opa interacting protein 5 (OIP5), mRNA.
chr15	41624891	41624892	ENSG00000137804	uc001zns.4	+	NUSAP1	Homo sapiens nucleolar and spindle associated protein 1 (NUSAP1), transcript variant 1, mRNA.
chr15	41694657	41694658	ENSG00000137806	uc001znx.3	-	NDUFAF1	Homo sapiens NADH dehydrogenase (ubiquinone) complex I, assembly factor 1 (NDUFAF1), transcript variant 1, mRNA.
chr15	41786055	41786056	ENSG00000137825	uc001znz.3	+	ITPKA	Homo sapiens inositol-trisphosphate 3-kinase A (ITPKA), mRNA.
chr15	41836463	41836464	ENSG00000103932	uc001zod.3	-	RPAP1	Homo sapiens RNA polymerase II associated protein 1 (RPAP1), mRNA.
chr15	42066631	42066632	ENSG00000137802	uc001zok.4	+	MAPKBP1	Homo sapiens mitogen-activated protein kinase binding protein 1 (MAPKBP1), transcript variant 2, mRNA.
chr15	42120282	42120283	ENSG00000243708	uc001zoo.4	+	JMJD7-PLA2G4B	Homo sapiens JMJD7-PLA2G4B readthrough (JMJD7-PLA2G4B), transcript variant 1, mRNA.
chr15	42186274	42186275	ENSG00000137877	uc001zos.4	-	SPTBN5	Homo sapiens spectrin, beta, non-erythrocytic 5 (SPTBN5), mRNA.
chr15	42500501	42500502	ENSG00000166887	uc001zpc.3	-	VPS39	Homo sapiens vacuolar protein sorting 39 homolog (S. cerevisiae) (VPS39), mRNA.
chr15	42565754	42565755	ENSG00000103978	uc021sjr.1	-	TMEM87A	Homo sapiens transmembrane protein 87A (TMEM87A), transcript variant 1, mRNA.
[truncated: 4,534 more rows]

## Sheet: Table S4
Table S4: Genes with narrow ProMMP2-3xHA peaks at the transcription start site
chr	start	end	Ens_gene_id	symbol	strand	description	transcript
chr1	901876	901877	ENSG00000187583	PLEKHN1	+	Homo sapiens pleckstrin homology domain containing, family N member 1 (PLEKHN1), transcript variant 1, mRNA.	uc001acd.3
chr1	955502	955503	ENSG00000188157	AGRN	+	Homo sapiens agrin (AGRN), mRNA.	uc001ack.2
chr1	1284491	1284492	ENSG00000107404	DVL1	-	Homo sapiens dishevelled segment polarity protein 1 (DVL1), mRNA.	uc001aer.4
chr1	1334717	1334718	ENSG00000221978	CCNL2	-	Homo sapiens cyclin L2 (CCNL2), transcript variant 1, mRNA.	uc001afi.2
chr1	1334909	1334910	ENSG00000224870	MRPL20-AS1	+	Homo sapiens uncharacterized MRPL20-AS1 (MRPL20-AS1), non-coding RNA.	uc001afm.3
chr1	1407163	1407164	ENSG00000160072	ATAD3B	+	Homo sapiens ATPase family, AAA domain containing 3B (ATAD3B), nuclear gene encoding mitochondrial protein, mRNA.	uc001afv.3
chr1	1550794	1550795	ENSG00000197530	MIB2	+	Homo sapiens mindbomb E3 ubiquitin protein ligase 2 (MIB2), transcript variant 1, mRNA.	uc001agg.3
chr1	1590468	1590469	ENSG00000248333	CDK11B	-	Homo sapiens cell division cycle 2-like 1 (PITSLRE proteins), mRNA (cDNA clone IMAGE:4121554), partial cds.	uc001ahc.1
chr1	1822525	1822526	ENSG00000078369	GNB1	-	Homo sapiens guanine nucleotide binding protein (G protein), beta polypeptide 1 (GNB1), mRNA.	uc001aif.3
chr1	3816856	3816857	ENSG00000198912	C1orf174	-	Homo sapiens chromosome 1 open reading frame 174 (C1orf174), mRNA.	uc001alf.3
chr1	3816967	3816968	ENSG00000236423	LINC01134	+	Homo sapiens uncharacterized LINC01134 (LINC01134), non-coding RNA.	uc001alg.3
chr1	6296043	6296044	ENSG00000116237	ICMT	-	Homo sapiens isoprenylcysteine carboxyl methyltransferase (ICMT), mRNA.	uc001amk.3
chr1	6453825	6453826	ENSG00000097021	ACOT7	-	Homo sapiens acyl-CoA thioesterase 7 (ACOT7), transcript variant hBACHa, mRNA.	uc001amt.3
chr1	6662928	6662929	ENSG00000162413	KLHL21	-	Homo sapiens kelch-like family member 21 (KLHL21), mRNA.	uc001aoa.3
chr1	6845383	6845384	ENSG00000171735	CAMTA1	+	Homo sapiens calmodulin binding transcription activator 1 (CAMTA1), transcript variant 1, mRNA.	uc001aoi.3
chr1	8021713	8021714	ENSG00000116288	PARK7	+	Homo sapiens parkinson protein 7 (PARK7), transcript variant 1, mRNA.	uc001aox.4
chr1	8086392	8086393	ENSG00000116285	ERRFI1	-	Homo sapiens ERBB receptor feedback inhibitor 1 (ERRFI1), mRNA.	uc001aoz.3
chr1	8877698	8877699	ENSG00000142599	RERE	-	Homo sapiens arginine-glutamic acid dipeptide (RE) repeats (RERE), transcript variant 2, mRNA.	uc001apf.3
chr1	9189228	9189229	ENSG00000180758	GPR157	-	Homo sapiens G protein-coupled receptor 157 (GPR157), mRNA.	uc001apq.1
chr1	9189249	9189250	n/a	GPR157	-	Homo sapiens cDNA FLJ12132 fis, clone MAMMA1000277.	uc001aps.3
chr1	9242450	9242451	n/a	MIR34AHG	-	Homo sapiens microRNA MIR34AHG.	uc009vmq.3
chr1	9294862	9294863	ENSG00000049239	H6PD	+	Homo sapiens hexose-6-phosphate dehydrogenase (glucose 1-dehydrogenase) (H6PD), mRNA.	uc001apt.3
chr1	9599527	9599528	ENSG00000171612	SLC25A33	+	Homo sapiens solute carrier family 25 (pyrimidine nucleotide carrier), member 33 (SLC25A33), nuclear gene encoding mitochondrial protein, mRNA.	uc001apw.3
chr1	9970315	9970316	ENSG00000178585	CTNNBIP1	-	Homo sapiens catenin, beta interacting protein 1 (CTNNBIP1), transcript variant 2, mRNA.	uc001aql.1
chr1	10093040	10093041	ENSG00000130939	UBE4B	+	Homo sapiens ubiquitination factor E4B (UBE4B), transcript variant 1, mRNA.	uc001aqs.4
chr1	10459084	10459085	ENSG00000142657	PGD	+	Homo sapiens phosphogluconate dehydrogenase (PGD), mRNA.	uc001arc.3
chr1	10490158	10490159	ENSG00000175279	CENPS-CORT	+	Homo sapiens CENPS-CORT readthrough (CENPS-CORT), transcript variant 2, mRNA.	uc021ogd.1
chr1	10532612	10532613	ENSG00000160049	DFFA	-	Homo sapiens DNA fragmentation factor, 45kDa, alpha polypeptide (DFFA), transcript variant 1, mRNA.	uc001arj.3
chr1	11120090	11120091	ENSG00000116649	SRM	-	Homo sapiens spermidine synthase (SRM), mRNA.	uc001arz.1
chr1	11159937	11159938	ENSG00000171824	EXOSC10	-	Homo sapiens exosome component 10 (EXOSC10), transcript variant 1, mRNA.	uc001asa.3
chr1	11322607	11322608	ENSG00000198793	MTOR	-	Homo sapiens mechanistic target of rapamycin (serine/threonine kinase) (MTOR), mRNA.	uc001asd.3
chr1	11796141	11796142	ENSG00000177674	AGTRAP	+	Homo sapiens angiotensin II receptor-associated protein (AGTRAP), transcript variant 1, mRNA.	uc001asv.3
chr1	11986484	11986485	ENSG00000116685	KIAA2013	-	Homo sapiens KIAA2013 (KIAA2013), mRNA.	uc001atk.3
chr1	12040237	12040238	ENSG00000116688	MFN2	+	Homo sapiens mitofusin 2 (MFN2), transcript variant 2, mRNA.	uc009vni.3
chr1	12079298	12079299	ENSG00000116691	MIIP	+	Homo sapiens migration and invasion inhibitory protein (MIIP), mRNA.	uc001ato.2
chr1	15850939	15850940	ENSG00000132906	CASP9	-	Homo sapiens caspase 9, apoptosis-related cysteine peptidase (CASP9), transcript variant alpha, mRNA.	uc001awn.4
chr1	15853351	15853352	ENSG00000116138	DNAJC16	+	Homo sapiens DnaJ (Hsp40) homolog, subfamily C, member 16 (DNAJC16), mRNA.	uc001aws.3
chr1	16482581	16482582	ENSG00000142627	EPHA2	-	Homo sapiens EPH receptor A2 (EPHA2), mRNA.	uc001aya.2
chr1	16693524	16693525	ENSG00000055070	SZRD1	+	Homo sapiens SUZ RNA binding domain containing 1 (SZRD1), transcript variant 1, mRNA.	uc001aym.5
chr1	16940099	16940100	ENSG00000219481	NBPF1	-	Homo sapiens neuroblastoma breakpoint family, member 1 (NBPF1), mRNA.	uc001ayw.4
chr1	16972068	16972069	ENSG00000186301	MST1P2	+	Homo sapiens macrophage stimulating 1 (hepatocyte growth factor-like) pseudogene 2 (MST1P2), non-coding RNA.	uc010och.2
chr1	17248444	17248445	ENSG00000058453	CROCC	+	Homo sapiens ciliary rootlet coiled-coil, rootletin (CROCC), mRNA.	uc001azt.2
chr1	19536745	19536746	ENSG00000127481	UBR4	-	Homo sapiens ubiquitin protein ligase E3 component n-recognin 4 (UBR4), mRNA.	uc001bbi.3
chr1	19638639	19638640	ENSG00000053371	AKR7A2	-	Homo sapiens aldo-keto reductase family 7, member A2 (aflatoxin aldehyde reductase) (AKR7A2), mRNA.	uc001bbw.3
chr1	19638739	19638740	ENSG00000040487	SLC66A1	+	Homo sapiens PQ loop repeat containing 2 (SLC66A1), transcript variant 2, mRNA.	uc001bby.3
chr1	20834673	20834674	ENSG00000090432	MUL1	-	Homo sapiens mitochondrial E3 ubiquitin protein ligase 1 (MUL1), nuclear gene encoding mitochondrial protein, mRNA.	uc001bdi.4
chr1	21113180	21113181	ENSG00000127483	HP1BP3	-	Homo sapiens heterochromatin protein 1, binding protein 3 (HP1BP3), mRNA.	uc001bdw.1
chr1	22109687	22109688	ENSG00000090686	USP48	-	Homo sapiens ubiquitin specific peptidase 48 (USP48), transcript variant 1, mRNA.	uc001bfb.3
chr1	22351706	22351707	ENSG00000218510	LINC00339	+	Homo sapiens long intergenic non-protein coding RNA 339 (LINC00339), transcript variant 1, non-coding RNA.	uc001bfm.4
chr1	22778343	22778344	ENSG00000184677	ZBTB40	+	Homo sapiens zinc finger and BTB domain containing 40 (ZBTB40), transcript variant 2, mRNA.	uc001bfu.2
chr1	23670852	23670853	ENSG00000125944	HNRNPR	-	Homo sapiens heterogeneous nuclear ribonucleoprotein R (HNRNPR), transcript variant 1, mRNA.	uc001bgp.4
chr1	23694878	23694879	ENSG00000125945	ZNF436	-	Homo sapiens zinc finger protein 436 (ZNF436), transcript variant 2, mRNA.	uc001bgt.3
chr1	23695463	23695464	ENSG00000249087	ZNF436-AS1	+	Homo sapiens chromosome 1 open reading frame 213 (ZNF436-AS1), transcript variant 1, non-coding RNA.	uc001bgw.3
chr1	23857711	23857712	ENSG00000007968	E2F2	-	Homo sapiens E2F transcription factor 2 (E2F2), mRNA.	uc001bhe.2
chr1	24018268	24018269	ENSG00000142676	RPL11	+	Homo sapiens ribosomal protein L11 (RPL11), transcript variant 1, mRNA.	uc001bhk.3
chr1	24069855	24069856	ENSG00000011007	ELOA	+	Homo sapiens transcription elongation factor B (SIII), polypeptide 3 (110kDa, elongin A) (ELOA), mRNA.	uc001bho.3
chr1	24104786	24104787	ENSG00000236810	ELOA-AS1	-	Homo sapiens uncharacterized ELOA-AS1 (ELOA-AS1), non-coding RNA.	uc001bhp.2
chr1	24104875	24104876	ENSG00000057757	PITHD1	+	Homo sapiens PITH (C-terminal proteasome-interacting domain of thioredoxin-like) domain containing 1 (PITHD1), mRNA.	uc001bhq.3
chr1	24151948	24151949	ENSG00000117305	HMGCL	-	Homo sapiens 3-hydroxymethyl-3-methylglutaryl-CoA lyase (HMGCL), nuclear gene encoding mitochondrial protein, transcript variant 1, mRNA.	uc001bib.3
chr1	24969593	24969594	ENSG00000133226	SRRM1	+	Homo sapiens serine/arginine repetitive matrix 1 (SRRM1), mRNA.	uc001bjm.3
chr1	25559012	25559013	ENSG00000117614	SYF2	-	Homo sapiens SYF2 homolog, RNA splicing factor (S. cerevisiae) (SYF2), transcript variant 1, mRNA.	uc001bjt.1
chr1	25573984	25573985	ENSG00000117616	RSRP1	-	Homo sapiens chromosome 1 open reading frame 63 (RSRP1), mRNA.	uc001bjw.3
chr1	25664788	25664789	ENSG00000183726	TMEM50A	+	Homo sapiens transmembrane protein 50A (TMEM50A), mRNA.	uc001bke.3
chr1	26232992	26232993	ENSG00000117632	STMN1	-	Homo sapiens stathmin 1 (STMN1), transcript variant 4, mRNA.	uc010oev.2
chr1	26438267	26438268	ENSG00000175087	PDIK1L	+	Homo sapiens PDLIM1 interacting kinase 1 like (PDIK1L), transcript variant 1, mRNA.	uc009vsb.3
chr1	26560692	26560693	ENSG00000130695	CEP85	+	Homo sapiens centrosomal protein 85kDa (CEP85), mRNA.	uc001bls.1
chr1	26758772	26758773	ENSG00000117682	DHDDS	+	Homo sapiens dehydrodolichyl diphosphate synthase (DHDDS), transcript variant 2, mRNA.	uc001bmk.3
chr1	26798901	26798902	ENSG00000198830	HMGN2	+	Homo sapiens high mobility group nucleosomal binding domain 2 (HMGN2), mRNA.	uc001bmp.4
chr1	27022521	27022522	ENSG00000117713	ARID1A	+	Homo sapiens AT rich interactive domain 1A (SWI-like) (ARID1A), transcript variant 1, mRNA.	uc001bmv.1
chr1	27114453	27114454	ENSG00000060642	PIGV	+	Homo sapiens phosphatidylinositol glycan anchor biosynthesis, class V (PIGV), transcript variant 2, mRNA.	uc001bmz.3
chr1	27189632	27189633	ENSG00000175793	SFN	+	Homo sapiens stratifin (SFN), mRNA.	uc001bnc.1
chr1	27190448	27190449	n/a	SFN	-	Synthetic construct Homo sapiens gateway clone IMAGE:100016887 3' read SFN mRNA.	uc010ofi.1
chr1	27216868	27216869	ENSG00000142751	GPN2	-	Homo sapiens GPN-loop GTPase 2 (GPN2), mRNA.	uc001bnd.1
chr1	27226961	27226962	ENSG00000198746	GPATCH3	-	Homo sapiens G patch domain containing 3 (GPATCH3), mRNA.	uc001bne.3
chr1	27248212	27248213	ENSG00000090273	NUDC	+	Homo sapiens nuclear distribution C homolog (A. nidulans) (NUDC), mRNA.	uc001bng.2
chr1	27339332	27339333	ENSG00000158246	TENT5B	-	Homo sapiens family with sequence similarity 46, member B (TENT5B), mRNA.	uc010ofj.2
chr1	27481620	27481621	ENSG00000090020	SLC9A1	-	Homo sapiens solute carrier family 9, subfamily A (NHE1, cation proton antiporter 1), member 1 (SLC9A1), transcript variant 1, mRNA.	uc001bnm.4
chr1	27693336	27693337	ENSG00000142733	MAP3K6	-	Homo sapiens mitogen-activated protein kinase kinase kinase 6 (MAP3K6), mRNA.	uc001bny.1
chr1	27719147	27719148	ENSG00000181773	GPR3	+	Homo sapiens G protein-coupled receptor 3 (GPR3), mRNA.	uc001bod.4
chr1	27816677	27816678	ENSG00000158195	WASF2	-	Homo sapiens WAS protein family, member 2 (WASF2), transcript variant 1, mRNA.	uc001bof.2
chr1	28157251	28157252	ENSG00000117751	PPP1R8	+	Homo sapiens protein phosphatase 1, regulatory subunit 8 (PPP1R8), transcript variant 1, mRNA.	uc001bov.2
chr1	28559541	28559542	ENSG00000126698	DNAJC8	-	Homo sapiens DnaJ (Hsp40) homolog, subfamily C, member 8 (DNAJC8), mRNA.	uc001bpn.3
chr1	28585962	28585963	ENSG00000130766	SESN2	+	Homo sapiens sestrin 2 (SESN2), mRNA.	uc001bps.3
chr1	28655512	28655513	ENSG00000130772	MED18	+	Homo sapiens mediator complex subunit 18 (MED18), transcript variant 2, mRNA.	uc009vtg.3
chr1	28844744	28844745	ENSG00000180198	RCC1	+	Homo sapiens regulator of chromosome condensation 1 (RCC1), transcript variant 1, mRNA.	uc001bqf.2
chr1	28969603	28969604	ENSG00000120656	TAF12	-	Homo sapiens TAF12 RNA polymerase II, TATA box binding protein (TBP)-associated factor, 20kDa (TAF12), transcript variant 2, mRNA.	uc001bqy.3
chr1	28975111	28975112	ENSG00000270103	RNU11	+	Homo sapiens RNA, U11 small nuclear (RNU11), small nuclear RNA.	uc009vtj.1
chr1	29063132	29063133	ENSG00000198492	YTHDF2	+	Homo sapiens YTH domain family, member 2 (YTHDF2), transcript variant 2, mRNA.	uc021okf.1
chr1	29508636	29508637	ENSG00000116350	SRSF4	-	Homo sapiens serine/arginine-rich splicing factor 4 (SRSF4), mRNA.	uc001bro.3
chr1	29557453	29557454	ENSG00000116353	MECR	-	Homo sapiens mitochondrial trans-2-enoyl-CoA reductase (MECR), nuclear gene encoding mitochondrial protein, transcript variant 1, mRNA.	uc001brq.1
chr1	31538563	31538564	ENSG00000134644	PUM1	-	Homo sapiens pumilio homolog 1 (Drosophila) (PUM1), transcript variant 1, mRNA.	uc001bsh.1
chr1	31769643	31769644	ENSG00000060688	SNRNP40	-	Homo sapiens small nuclear ribonucleoprotein 40kDa (U5) (SNRNP40), mRNA.	uc001bso.3
chr1	31769841	31769842	ENSG00000121766	ZCCHC17	+	Homo sapiens zinc finger, CCHC domain containing 17 (ZCCHC17), mRNA.	uc001bsp.1
chr1	32479294	32479295	ENSG00000121774	KHDRBS1	+	Homo sapiens KH domain containing, RNA binding, signal transduction associated 1 (KHDRBS1), transcript variant 1, mRNA.	uc001bub.4
chr1	32538502	32538503	ENSG00000121775	TMEM39B	+	Homo sapiens transmembrane protein 39B (TMEM39B), mRNA.	uc010ogv.2
chr1	32645344	32645345	ENSG00000084652	TXLNA	+	Homo sapiens taxilin alpha (TXLNA), mRNA.	uc001bui.3
chr1	32757707	32757708	ENSG00000116478	HDAC1	+	Homo sapiens histone deacetylase 1 (HDAC1), mRNA.	uc001bvb.1
chr1	33116184	33116185	ENSG00000176261	ZBTB8OS	-	Homo sapiens zinc finger and BTB domain containing 8 opposite strand (ZBTB8OS), mRNA.	uc001bvp.3
chr1	33116748	33116749	ENSG00000162521	RBBP4	+	Homo sapiens retinoblastoma binding protein 4 (RBBP4), transcript variant 1, mRNA.	uc001bvr.3
chr1	33430285	33430286	ENSG00000116514	RNF19B	-	Homo sapiens ring finger protein 19B (RNF19B), transcript variant 1, mRNA.	uc010oho.2
chr1	33546713	33546714	ENSG00000142920	AZIN2	+	Homo sapiens arginine decarboxylase (AZIN2), mRNA.	uc001bwr.3
chr1	35325416	35325417	ENSG00000163866	SMIM12	-	Homo sapiens small integral membrane protein 12 (SMIM12), transcript variant 3, mRNA.	uc001byb.3
chr1	35450947	35450948	ENSG00000243749	TMEM35B	-	Homo sapiens ZMYM6 neighbor (TMEM35B), mRNA.	uc001bye.3
chr1	35658742	35658743	ENSG00000116560	SFPQ	-	Homo sapiens splicing factor proline/glutamine-rich (SFPQ), mRNA.	uc001bys.3
chr1	36107444	36107445	ENSG00000126067	PSMB2	-	Homo sapiens proteasome (prosome, macropain) subunit, beta type, 2 (PSMB2), transcript variant 1, mRNA.	uc001bzf.2
chr1	36184789	36184790	ENSG00000142686	C1orf216	-	Homo sapiens chromosome 1 open reading frame 216 (C1orf216), mRNA.	uc001bzh.1
chr1	36235550	36235551	ENSG00000092853	CLSPN	-	Homo sapiens claspin (CLSPN), transcript variant 1, mRNA.	uc001bzi.3
chr1	36348809	36348810	ENSG00000092847	AGO1	+	Homo sapiens argonaute RISC catalytic component 1 (AGO1), mRNA.	uc001bzl.3
chr1	36396682	36396683	ENSG00000126070	AGO3	+	Homo sapiens argonaute RISC catalytic component 3 (AGO3), transcript variant 1, mRNA.	uc001bzp.3
chr1	36615114	36615115	ENSG00000054116	TRAPPC3	-	Homo sapiens trafficking protein particle complex 3 (TRAPPC3), transcript variant 2, mRNA.	uc031pls.1
chr1	36621802	36621803	ENSG00000116871	MAP7D1	+	Homo sapiens MAP7 domain containing 1 (MAP7D1), mRNA.	uc001bzz.3
chr1	36690016	36690017	ENSG00000054118	THRAP3	+	Homo sapiens thyroid hormone receptor associated protein 3 (THRAP3), mRNA.	uc001cae.4
chr1	36916085	36916086	ENSG00000116885	OSCP1	-	Homo sapiens organic solute carrier partner 1 (OSCP1), transcript variant 1, mRNA.	uc001caq.3
chr1	38273472	38273473	ENSG00000197982	C1orf122	+	Homo sapiens chromosome 1 open reading frame 122 (C1orf122), transcript variant 1, mRNA.	uc001ccd.2
chr1	38273864	38273865	ENSG00000196449	YRDC	-	Homo sapiens yrdC domain containing (E. coli) (YRDC), nuclear gene encoding mitochondrial protein, mRNA.	uc001cca.1
chr1	38325291	38325292	ENSG00000188786	MTF1	-	Homo sapiens metal-regulatory transcription factor 1 (MTF1), mRNA.	uc001cce.1
chr1	38455760	38455761	ENSG00000183431	SF3A3	-	Homo sapiens splicing factor 3a, subunit 3, 60kDa (SF3A3), mRNA.	uc001cci.3
chr1	38478383	38478384	ENSG00000183520	UTP11	+	Homo sapiens UTP11-like, U3 small nucleolar ribonucleoprotein, (yeast) (UTP11), mRNA.	uc001ccn.4
chr1	39325494	39325495	ENSG00000116954	RRAGC	-	Homo sapiens Ras-related GTP binding C (RRAGC), transcript variant 1, mRNA.	uc001ccq.3
chr1	39339049	39339050	ENSG00000214114	MYCBP	-	Homo sapiens c-myc binding protein (MYCBP), transcript variant 1, mRNA.	uc001ccs.3
chr1	39456915	39456916	ENSG00000174574	AKIRIN1	+	Homo sapiens akirin 1 (AKIRIN1), transcript variant 1, mRNA.	uc001ccw.3
chr1	40042520	40042521	ENSG00000090621	PABPC4	-	Homo sapiens poly(A) binding protein, cytoplasmic 4 (inducible form) (PABPC4), transcript variant 1, mRNA.	uc001cdl.2
chr1	40349176	40349177	ENSG00000043514	TRIT1	-	Homo sapiens tRNA isopentenyltransferase 1 (TRIT1), mRNA.	uc021olz.1
chr1	40506254	40506255	ENSG00000131236	CAP1	+	Homo sapiens CAP, adenylate cyclase-associated protein 1 (yeast) (CAP1), transcript variant 2, mRNA.	uc001cey.4
chr1	40563141	40563142	ENSG00000131238	PPT1	-	Homo sapiens palmitoyl-protein thioesterase 1 (PPT1), transcript variant 1, mRNA.	uc001cfb.2
chr1	40627040	40627041	ENSG00000117000	RLF	+	Homo sapiens rearranged L-myc fusion (RLF), mRNA.	uc001cfc.4
chr1	40723721	40723722	ENSG00000084073	ZMPSTE24	+	Homo sapiens zinc metallopeptidase STE24 (ZMPSTE24), mRNA.	uc001cfg.4
chr1	40782980	40782981	ENSG00000049089	COL9A2	-	Homo sapiens collagen, type IX, alpha 2 (COL9A2), mRNA.	uc001cfh.1
chr1	40839377	40839378	ENSG00000084070	SMAP2	+	Homo sapiens small ArfGAP2 (SMAP2), transcript variant 1, mRNA.	uc001cfj.3
chr1	40916336	40916337	ENSG00000187801	ZFP69B	+	Homo sapiens ZFP69 zinc finger protein B (ZFP69B), mRNA.	uc001cfn.2
chr1	40943301	40943302	ENSG00000187815	ZFP69	+	Homo sapiens ZFP69 zinc finger protein (ZFP69), mRNA.	uc001cfo.3
chr1	40974432	40974433	ENSG00000164002	EXO5	+	Homo sapiens exonuclease 5 (EXO5), mRNA.	uc001cfp.3
chr1	40997232	40997233	ENSG00000117010	ZNF684	+	Homo sapiens zinc finger protein 684 (ZNF684), mRNA.	uc001cft.2
chr1	41157241	41157242	ENSG00000066136	NFYC	+	Homo sapiens nuclear transcription factor Y, gamma (NFYC), transcript variant 2, mRNA.	uc009vwd.3
chr1	41157932	41157933	ENSG00000272145	NFYC-AS1	-	Homo sapiens uncharacterized NFYC-AS1 (NFYC-AS1), non-coding RNA.	uc010ojl.1
chr1	41445006	41445007	ENSG00000171793	CTPS1	+	Homo sapiens CTP synthase 1 (CTPS1), mRNA.	uc001cgk.4
chr1	41487426	41487427	ENSG00000171790	SLFNL1	-	Homo sapiens schlafen-like 1 (SLFNL1), transcript variant 1, mRNA.	uc001cgm.2
chr1	41707814	41707815	ENSG00000010803	SCMH1	-	Homo sapiens sex comb on midleg homolog 1 (Drosophila) (SCMH1), transcript variant 4, mRNA.	uc001cgs.3
chr1	42800902	42800903	ENSG00000198815	FOXJ3	-	Homo sapiens forkhead box J3 (FOXJ3), transcript variant 1, mRNA.	uc001chf.3
chr1	42921937	42921938	ENSG00000066185	ZMYND12	-	Homo sapiens zinc finger, MYND-type containing 12 (ZMYND12), transcript variant 1, mRNA.	uc001chj.3
chr1	42922172	42922173	ENSG00000127125	PPCS	+	Homo sapiens phosphopantothenoylcysteine synthetase (PPCS), transcript variant 1, mRNA.	uc001chl.3
chr1	43148065	43148066	ENSG00000065978	YBX1	+	Homo sapiens Y box binding protein 1 (YBX1), mRNA.	uc001chs.3
chr1	43232754	43232755	ENSG00000117385	P3H1	-	Homo sapiens leucine proline-enriched proteoglycan (leprecan) 1 (P3H1), transcript variant 3, mRNA.	uc001chx.4
chr1	43232915	43232916	ENSG00000164008	C1orf50	+	Homo sapiens chromosome 1 open reading frame 50 (C1orf50), transcript variant 1, mRNA.	uc001cia.4
chr1	43283058	43283059	ENSG00000177868	SVBP	-	Homo sapiens coiled-coil domain containing 23 (SVBP), mRNA.	uc001cib.2
chr1	43312243	43312244	ENSG00000164011	ZNF691	+	Homo sapiens zinc finger protein 691 (ZNF691), transcript variant 1, mRNA.	uc021omh.1
chr1	43424719	43424720	ENSG00000227533	SLC2A1-AS1	+	Homo sapiens SLC2A1 antisense RNA 1 (SLC2A1-AS1), non-coding RNA.	uc001cil.3
chr1	43424846	43424847	ENSG00000117394	SLC2A1	-	Homo sapiens solute carrier family 2 (facilitated glucose transporter), member 1 (SLC2A1), mRNA.	uc001cik.2
chr1	43824625	43824626	ENSG00000117399	CDC20	+	Homo sapiens cell division cycle 20 (CDC20), mRNA.	uc001cix.3
chr1	43855482	43855483	ENSG00000159479	MED8	-	Homo sapiens mediator complex subunit 8 (MED8), transcript variant 3, mRNA.	uc001cje.2
chr1	43855555	43855556	ENSG00000198198	SZT2	+	Homo sapiens seizure threshold 2 homolog (mouse) (SZT2), mRNA.	uc001cjk.3
chr1	44115796	44115797	ENSG00000066135	KDM4A	+	Homo sapiens lysine (K)-specific demethylase 4A (KDM4A), mRNA.	uc001cjx.3
chr1	44173203	44173204	ENSG00000126091	ST3GAL3	+	Homo sapiens ST3 beta-galactoside alpha-2,3-sialyltransferase 3 (ST3GAL3), transcript variant 2, mRNA.	uc001cjz.4
chr1	44412477	44412478	ENSG00000117408	IPO13	+	Homo sapiens importin 13 (IPO13), mRNA.	uc001ckx.3
chr1	44457279	44457280	ENSG00000159214	CCDC24	+	Homo sapiens coiled-coil domain containing 24 (CCDC24), mRNA.	uc001clj.3
chr1	44679124	44679125	ENSG00000178028	DMAP1	+	Homo sapiens DNA methyltransferase 1 associated protein 1 (DMAP1), transcript variant 3, mRNA.	uc001clq.1
chr1	45140098	45140099	ENSG00000126106	TMEM53	-	Homo sapiens transmembrane protein 53 (TMEM53), mRNA.	uc001cmc.3
chr1	45140393	45140394	ENSG00000198520	ARMH1	+	Homo sapiens chromosome 1 open reading frame 228 (ARMH1), mRNA.	uc001cmf.2
chr1	45205489	45205490	ENSG00000142945	KIF2C	+	Homo sapiens kinesin family member 2C (KIF2C), mRNA.	uc001cmg.4
chr1	45241245	45241246	ENSG00000142937	RPS8	+	Homo sapiens ribosomal protein S8 (RPS8), mRNA.	uc001cmi.3
chr1	45241536	45241537	ENSG00000264294	SNORD55	+	Homo sapiens small nucleolar RNA, C/D box 55 (SNORD55), small nucleolar RNA.	uc001cmj.1
chr1	45242163	45242164	ENSG00000200913	SNORD46	+	Homo sapiens small nucleolar RNA, C/D box 46 (SNORD46), small nucleolar RNA.	uc001cmk.1
chr1	45266035	45266036	ENSG00000173846	PLK3	+	Homo sapiens polo-like kinase 3 (PLK3), mRNA.	uc001cmn.3
chr1	45272956	45272957	ENSG00000188396	DYNLT4	-	Homo sapiens Tctex1 domain containing 4 (DYNLT4), mRNA.	uc001cmp.3
chr1	45274153	45274154	ENSG00000222009	BTBD19	+	Homo sapiens BTB (POZ) domain containing 19 (BTBD19), mRNA.	uc010ole.1
chr1	45477026	45477027	ENSG00000126107	HECTD3	-	Homo sapiens HECT domain containing E3 ubiquitin protein ligase 3 (HECTD3), mRNA.	uc009vxk.3
chr1	45477804	45477805	ENSG00000126088	UROD	+	Homo sapiens uroporphyrinogen decarboxylase (UROD), transcript variant 1, mRNA.	uc001cna.2
chr1	45769581	45769582	n/a	LINC01144	+	Homo sapiens uncharacterized LINC01144 (LINC01144), non-coding RNA.	uc010olk.2
chr1	45805341	45805342	ENSG00000132773	TOE1	+	Homo sapiens target of EGR1, member 1 (nuclear) (TOE1), mRNA.	uc009vxq.3
chr1	45806141	45806142	ENSG00000132781	MUTYH	-	Homo sapiens mutY homolog (E. coli) (MUTYH), transcript variant alpha5, mRNA.	uc009vxp.3
chr1	45965750	45965751	ENSG00000236624	CCDC163	-	Homo sapiens coiled-coil domain containing 163, pseudogene (CCDC163), transcript variant 3, non-coding RNA.	uc001cnw.3
chr1	45965855	45965856	ENSG00000132763	MMACHC	+	Homo sapiens methylmalonic aciduria (cobalamin deficiency) cblC type, with homocystinuria (MMACHC), mRNA.	uc009vxv.3
chr1	45988561	45988562	ENSG00000117450	PRDX1	-	Homo sapiens peroxiredoxin 1 (PRDX1), transcript variant 4, mRNA.	uc021omw.1
chr1	46016454	46016455	ENSG00000117448	AKR1A1	+	Homo sapiens aldo-keto reductase family 1, member A1 (aldehyde reductase) (AKR1A1), transcript variant 2, mRNA.	uc001coe.3
chr1	46049659	46049660	ENSG00000132780	NASP	+	Homo sapiens nuclear autoantigenic sperm protein (histone-binding) (NASP), transcript variant 2, mRNA.	uc001coi.2
chr1	46152301	46152302	ENSG00000159592	GPBP1L1	-	Homo sapiens GC-rich promoter binding protein 1-like 1 (GPBP1L1), mRNA.	uc001coq.3
chr1	46153846	46153847	ENSG00000159596	TMEM69	+	Homo sapiens transmembrane protein 69 (TMEM69), mRNA.	uc001cor.1
chr1	46216484	46216485	ENSG00000197429	IPP	-	Homo sapiens intracisternal A particle-promoted polypeptide (IPP), transcript variant 1, mRNA.	uc001cou.3
chr1	46269284	46269285	ENSG00000086015	MAST2	+	Homo sapiens microtubule associated serine/threonine kinase 2 (MAST2), mRNA.	uc001cov.3
chr1	46598379	46598380	ENSG00000117461	PIK3R3	-	Homo sapiens phosphoinositide-3-kinase, regulatory subunit 3 (gamma) (PIK3R3), transcript variant 1, mRNA.	uc001cpb.4
chr1	46769037	46769038	ENSG00000132128	LRRC41	-	Homo sapiens leucine rich repeat containing 41 (LRRC41), mRNA.	uc001cpn.3
chr1	46769379	46769380	ENSG00000173660	UQCRH	+	Homo sapiens ubiquinol-cytochrome c reductase hinge protein (UQCRH), nuclear gene encoding mitochondrial protein, mRNA.	uc001cpp.3
chr1	47134098	47134099	ENSG00000123472	ATPAF1	-	Homo sapiens ATP synthase mitochondrial F1 complex assembly factor 1 (ATPAF1), nuclear gene encoding mitochondrial protein, transcript variant 1, mRNA.	uc001cqh.4
chr1	47184735	47184736	ENSG00000159658	EFCAB14	-	Homo sapiens EF-hand calcium binding domain 14 (EFCAB14), mRNA.	uc001cqk.4
chr1	47779818	47779819	ENSG00000123473	STIL	-	Homo sapiens SCL/TAL1 interrupting locus (STIL), transcript variant 1, mRNA.	uc001crd.1
chr1	47799468	47799469	ENSG00000162368	CMPK1	+	Homo sapiens cytidine monophosphate (UMP-CMP) kinase 1, cytosolic (CMPK1), transcript variant 1, mRNA.	uc001cri.3
chr1	48937875	48937876	ENSG00000132122	SPATA6	-	Homo sapiens spermatogenesis associated 6 (SPATA6), mRNA.	uc001crr.2
chr1	51425935	51425936	ENSG00000185104	FAF1	-	Homo sapiens Fas (TNFRSF6) associated factor 1 (FAF1), mRNA.	uc001cse.1
chr1	52344608	52344609	ENSG00000078618	NRDC	-	Homo sapiens nardilysin (N-arginine dibasic convertase) (NRDC), transcript variant 1, mRNA.	uc001ctc.4
chr1	52499471	52499472	ENSG00000198841	KTI12	-	Homo sapiens KTI12 homolog, chromatin associated (S. cerevisiae) (KTI12), mRNA.	uc001ctj.1
chr1	52521842	52521843	ENSG00000117862	TXNDC12	-	Homo sapiens thioredoxin domain containing 12 (endoplasmic reticulum) (TXNDC12), transcript variant 1, mRNA.	uc001cti.4
chr1	52521856	52521857	ENSG00000134717	BTF3L4	+	Homo sapiens basic transcription factor 3-like 4 (BTF3L4), transcript variant 1, mRNA.	uc001ctk.3
chr1	52607765	52607766	ENSG00000157077	ZFYVE9	+	Homo sapiens zinc finger, FYVE domain containing 9 (ZFYVE9), transcript variant 3, mRNA.	uc001cto.4
chr1	52831876	52831877	ENSG00000154222	CC2D1B	-	Homo sapiens coiled-coil and C2 domain containing 1B (CC2D1B), mRNA.	uc001ctq.2
chr1	52870142	52870143	ENSG00000085840	ORC1	-	Homo sapiens origin recognition complex, subunit 1 (ORC1), transcript variant 2, mRNA.	uc001ctu.3
chr1	52870218	52870219	ENSG00000134748	PRPF38A	+	Homo sapiens PRP38 pre-mRNA processing factor 38 (yeast) domain containing A (PRPF38A), mRNA.	uc001ctv.4
chr1	52870218	52870219	ENSG00000134748	PRPF38A	+	Homo sapiens PRP38 pre-mRNA processing factor 38 (yeast) domain containing A (PRPF38A), mRNA.	uc001ctw.4
chr1	53018761	53018762	ENSG00000134744	TUT4	-	Homo sapiens zinc finger, CCHC domain containing 11 (TUT4), transcript variant 1, mRNA.	uc001cty.2
chr1	53164037	53164038	ENSG00000162377	COA7	-	Homo sapiens Sel1 repeat containing 1 (COA7), mRNA.	uc001cui.2
chr1	53192130	53192131	ENSG00000162378	ZYG11B	+	Homo sapiens zyg-11 family member B, cell cycle regulator (ZYG11B), mRNA.	uc001cuj.3
chr1	53662100	53662101	ENSG00000157184	CPT2	+	Homo sapiens carnitine palmitoyltransferase 2 (CPT2), nuclear gene encoding mitochondrial protein, mRNA.	uc001cvb.4
chr1	53686288	53686289	ENSG00000162384	CZIB	-	Homo sapiens chromosome 1 open reading frame 123 (CZIB), mRNA.	uc001cvd.3
chr1	53704281	53704282	ENSG00000162385	MAGOH	-	Homo sapiens mago-nashi homolog, proliferation-associated (Drosophila) (MAGOH), mRNA.	uc001cvf.2
chr1	53704281	53704282	ENSG00000226754	RP5-1024G6.5	+	Homo sapiens uncharacterized RP5-1024G6.5 (RP5-1024G6.5), non-coding RNA.	uc001cvg.3
chr1	54411287	54411288	ENSG00000081870	HSPB11	-	Homo sapiens heat shock protein family B (small), member 11 (HSPB11), mRNA.	uc001cwh.3
chr1	54411998	54411999	ENSG00000116212	LRRC42	+	Homo sapiens leucine rich repeat containing 42 (LRRC42), transcript variant 2, mRNA.	uc001cwj.2
chr1	54519110	54519111	ENSG00000116209	TMEM59	-	Homo sapiens transmembrane protein 59 (TMEM59), mRNA.	uc001cwp.3
chr1	54519273	54519274	ENSG00000116205	TCEANC2	+	Homo sapiens transcription elongation factor A (SII) N-terminal and central domain containing 2 (TCEANC2), mRNA.	uc001cwt.1
chr1	54519751	54519752	ENSG00000264208	MIR4781	+	Homo sapiens microRNA 4781 (MIR4781), microRNA.	uc021ons.1
chr1	55352654	55352655	ENSG00000242396	RP11-67L3.5	+	Homo sapiens RP11-67L3.5 mRNA, partial sequence, clone: RP11-67L3.5-RBdS014G15.	uc021onu.1
chr1	55352920	55352921	ENSG00000116133	DHCR24	-	Homo sapiens 24-dehydrocholesterol reductase (DHCR24), mRNA.	uc001cyc.1
chr1	55681038	55681039	ENSG00000162402	USP24	-	Homo sapiens ubiquitin specific peptidase 24 (USP24), mRNA.	uc021onw.1
chr1	55681080	55681081	n/a	LOC100507634	+	Homo sapiens uncharacterized LOC100507634 (LOC100507634), non-coding RNA.	uc021onx.1
chr1	57045256	57045257	ENSG00000162407	PLPP3	-	Homo sapiens phosphatidic acid phosphatase type 2B (PLPP3), mRNA.	uc001cyj.2
chr1	59250822	59250823	ENSG00000234807	LINC01135	+	Homo sapiens uncharacterized LINC01135 (LINC01135), non-coding RNA.	uc010oop.1
chr1	59762624	59762625	ENSG00000172456	FGGY	+	Homo sapiens FGGY carbohydrate kinase domain containing (FGGY), transcript variant 1, mRNA.	uc009wac.3
chr1	62191094	62191095	ENSG00000162604	TM2D1	-	Homo sapiens TM2 domain containing 1 (TM2D1), mRNA.	uc001czz.1
chr1	62901974	62901975	ENSG00000162607	USP1	+	Homo sapiens ubiquitin specific peptidase 1 (USP1), transcript variant 3, mRNA.	uc001dak.2
chr1	63833260	63833261	ENSG00000088035	ALG6	+	Homo sapiens ALG6, alpha-1,3-glucosyltransferase (ALG6), mRNA.	uc021oof.1
chr1	64936475	64936476	ENSG00000158966	CACHD1	+	Homo sapiens cache domain containing 1 (CACHD1), mRNA.	uc001dbo.1
chr1	65432186	65432187	ENSG00000162434	JAK1	-	Homo sapiens Janus kinase 1 (JAK1), mRNA.	uc001dbu.1
chr1	65886130	65886131	ENSG00000116678	LEPR	+	Homo sapiens leptin receptor (LEPR), transcript variant 1, mRNA.	uc001dci.3
chr1	65886130	65886131	ENSG00000213625	LEPROT	+	Homo sapiens leptin receptor overlapping transcript (LEPROT), transcript variant 1, mRNA.	uc001dcf.3
chr1	67390569	67390570	ENSG00000152763	DNAI4	-	Homo sapiens WD repeat domain 78 (DNAI4), transcript variant 1, mRNA.	uc001dcx.3
chr1	67390577	67390578	ENSG00000198160	MIER1	+	Homo sapiens mesoderm induction early response 1 homolog (Xenopus laevis) (MIER1), transcript variant 2, mRNA.	uc001dde.2
chr1	67896122	67896123	ENSG00000142864	SERBP1	-	Homo sapiens SERPINE1 mRNA binding protein 1 (SERBP1), transcript variant 1, mRNA.	uc001ddv.3
chr1	68150859	68150860	ENSG00000116717	GADD45A	+	Homo sapiens growth arrest and DNA-damage-inducible, alpha (GADD45A), transcript variant 1, mRNA.	uc001ddz.2
chr1	68297970	68297971	ENSG00000232284	GNG12-AS1	+	Homo sapiens GNG12 antisense RNA 1 (GNG12-AS1), non-coding RNA.	uc001deb.2
chr1	68299154	68299155	ENSG00000172380	GNG12	-	Homo sapiens guanine nucleotide binding protein (G protein), gamma 12 (GNG12), mRNA.	uc001dea.2
chr1	68698283	68698284	ENSG00000116729	WLS	-	Homo sapiens wntless homolog (Drosophila) (WLS), transcript variant 2, mRNA.	uc001dee.3
chr1	68962358	68962359	ENSG00000234264	DEPDC1-AS1	+	Homo sapiens, clone IMAGE:4064953, mRNA.	uc001den.3
chr1	68962798	68962799	ENSG00000024526	DEPDC1	-	Homo sapiens DEP domain containing 1 (DEPDC1), transcript variant 1, mRNA.	uc001dem.4
chr1	70671360	70671361	ENSG00000066557	LRRC40	-	Homo sapiens leucine rich repeat containing 40 (LRRC40), mRNA.	uc001der.2
chr1	70671364	70671365	ENSG00000116754	SRSF11	+	Homo sapiens serine/arginine-rich splicing factor 11 (SRSF11), transcript variant 1, mRNA.	uc001des.3
chr1	70820416	70820417	ENSG00000118454	ANKRD13C	-	Homo sapiens ankyrin repeat domain 13C (ANKRD13C), mRNA.	uc001dex.4
chr1	70820492	70820493	ENSG00000197568	HHLA3	+	Homo sapiens HERV-H LTR-associating 3 (HHLA3), transcript variant 2, mRNA.	uc001dfa.3
chr1	75198835	75198836	ENSG00000162623	TYW3	+	Homo sapiens tRNA-yW synthesizing protein 3 homolog (S. cerevisiae) (TYW3), transcript variant 1, mRNA.	uc001dgn.3
chr1	75199091	75199092	ENSG00000116791	CRYZ	-	Homo sapiens crystallin, zeta (quinone reductase) (CRYZ), transcript variant 2, mRNA.	uc001dgj.3
chr1	76190042	76190043	ENSG00000117054	ACADM	+	Homo sapiens acyl-CoA dehydrogenase, C-4 to C-12 straight chain (ACADM), nuclear gene encoding mitochondrial protein, transcript variant 3, mRNA.	uc009wbp.3
chr1	76251878	76251879	ENSG00000137955	RABGGTB	+	Homo sapiens Rab geranylgeranyltransferase, beta subunit (RABGGTB), transcript variant 1, mRNA.	uc001dgy.2
chr1	76252756	76252757	ENSG00000206620	SNORD45C	+	Homo sapiens small nucleolar RNA, C/D box 45C (SNORD45C), small nucleolar RNA.	uc001dgz.2
chr1	76262555	76262556	ENSG00000057468	MSH4	+	Homo sapiens mutS homolog 4 (E. coli) (MSH4), mRNA.	uc001dhd.2
chr1	77685131	77685132	ENSG00000142892	PIGK	-	Homo sapiens phosphatidylinositol glycan anchor biosynthesis, class K (PIGK), mRNA.	uc001dhk.3
chr1	78148342	78148343	ENSG00000036549	ZZZ3	-	Homo sapiens zinc finger, ZZ-type containing 3 (ZZZ3), mRNA.	uc001dhq.3
chr1	78225563	78225564	ENSG00000077254	USP33	-	Homo sapiens ubiquitin specific peptidase 33 (USP33), transcript variant 1, mRNA.	uc001dht.4
chr1	78444776	78444777	ENSG00000162613	FUBP1	-	Homo sapiens far upstream element (FUSE) binding protein 1 (FUBP1), mRNA.	uc001dii.3
chr1	82266081	82266082	ENSG00000117114	ADGRL2	+	Homo sapiens latrophilin 2 (ADGRL2), mRNA.	uc001diu.3
chr1	84764048	84764049	ENSG00000203943	SAMD13	+	Homo sapiens sterile alpha motif domain containing 13 (SAMD13), transcript variant 1, mRNA.	uc001djr.3
chr1	84944919	84944920	ENSG00000117133	RPF1	+	Homo sapiens ribosome production factor 1 homolog (S. cerevisiae) (RPF1), mRNA.	uc001djv.4
chr1	84972012	84972013	ENSG00000122432	SPATA1	+	RecName: Full=Spermatogenesis-associated protein 1; AltName: Full=Sperm-specific protein SP-2;	uc021opb.1
chr1	84972261	84972262	ENSG00000174021	GNG5	-	Homo sapiens guanine nucleotide binding protein (G protein), gamma 5 (GNG5), mRNA.	uc001djw.4
chr1	85666727	85666728	ENSG00000097096	SYDE2	-	Homo sapiens synapse defective 1, Rho GTPase, homolog 2 (C. elegans) (SYDE2), mRNA.	uc009wcm.3
chr1	85930888	85930889	ENSG00000153904	DDAH1	-	Homo sapiens dimethylarginine dimethylaminohydrolase 1 (DDAH1), transcript variant 1, mRNA.	uc001dlb.3
chr1	87380106	87380107	ENSG00000183291	SELENOF	-	Homo sapiens 15 kDa selenoprotein (SELENOF), transcript variant 2, mRNA.	uc021opi.1
chr1	87380334	87380335	ENSG00000153936	HS2ST1	+	Homo sapiens heparan sulfate 2-O-sulfotransferase 1 (HS2ST1), transcript variant 1, mRNA.	uc010osk.2
chr1	89357300	89357301	ENSG00000137947	GTF2B	-	Homo sapiens general transcription factor IIB (GTF2B), mRNA.	uc001dmo.4
chr1	89458642	89458643	ENSG00000137944	KYAT3	-	Homo sapiens cysteine conjugate-beta lyase 2 (KYAT3), transcript variant 1, mRNA.	uc001dmp.2
chr1	89458642	89458643	ENSG00000213516	RBMXL1	-	Homo sapiens RNA binding motif protein, X-linked-like 1 (RBMXL1), transcript variant 2, mRNA.	uc001dms.3
chr1	89990396	89990397	ENSG00000197147	LRRC8B	+	Homo sapiens leucine rich repeat containing 8 family, member B (LRRC8B), transcript variant 2, mRNA.	uc001dni.3
chr1	90460524	90460525	ENSG00000228175	GEMIN8P4	-	Homo sapiens gem (nuclear organelle) associated protein 8 pseudogene 4 (GEMIN8P4), non-coding RNA.	uc001dno.3
chr1	90460677	90460678	ENSG00000162664	ZNF326	+	Homo sapiens zinc finger protein 326 (ZNF326), transcript variant 1, mRNA.	uc001dnq.2
chr1	91487811	91487812	ENSG00000122482	ZNF644	-	Homo sapiens zinc finger protein 644 (ZNF644), transcript variant 1, mRNA.	uc001dnw.3
chr1	91870425	91870426	ENSG00000162669	HFM1	-	Homo sapiens HFM1, ATP-dependent DNA helicase homolog (S. cerevisiae) (HFM1), mRNA.	uc001doa.4
chr1	91966403	91966404	ENSG00000097046	CDC7	+	Homo sapiens cell division cycle 7 (CDC7), transcript variant 2, mRNA.	uc001dof.3
chr1	92545861	92545862	ENSG00000189195	BTBD8	+	Homo sapiens BTB (POZ) domain containing 8 (BTBD8), mRNA.	uc001doo.3
chr1	92764521	92764522	ENSG00000122484	RPAP2	+	Homo sapiens RNA polymerase II associated protein 2 (RPAP2), mRNA.	uc001dot.2
chr1	92764565	92764566	ENSG00000174842	GLMN	-	Homo sapiens glomulin, FKBP associated protein (GLMN), mRNA.	uc001dor.3
chr1	93297593	93297594	ENSG00000122406	RPL5	+	Homo sapiens ribosomal protein L5 (RPL5), mRNA.	uc001doz.3
chr1	93427078	93427079	ENSG00000154511	DIPK1A	-	Homo sapiens family with sequence similarity 69, member A (DIPK1A), transcript variant 1, mRNA.	uc001dpg.3
chr1	93544791	93544792	ENSG00000143033	MTF2	+	Homo sapiens metal response element binding transcription factor 2 (MTF2), transcript variant 1, mRNA.	uc009wdj.3
chr1	93646245	93646246	ENSG00000117500	TMED5	-	Homo sapiens transmembrane emp24 protein transport domain containing 5 (TMED5), transcript variant 1, mRNA.	uc001dpn.3
chr1	93646280	93646281	ENSG00000122483	CCDC18	+	Homo sapiens coiled-coil domain containing 18 (CCDC18), mRNA.	uc021opx.1
chr1	94312387	94312388	ENSG00000211575	MIR760	+	Homo sapiens microRNA 760 (MIR760), microRNA.	uc021oqa.1
chr1	94313128	94313129	ENSG00000260464	RP4-561L24.3	+	transfer RNA Arg (anticodon TCT)	uc021oqb.1
chr1	95392734	95392735	ENSG00000117519	CNN3	-	Homo sapiens calponin 3, acidic (CNN3), mRNA.	uc001dqz.4
chr1	95393583	95393584	ENSG00000235501	CNN3-DT	+	Homo sapiens hCG2028352-like (CNN3-DT), non-coding RNA.	uc021oqc.2
chr1	99127235	99127236	ENSG00000162627	SNX7	+	Homo sapiens sorting nexin 7 (SNX7), transcript variant 1, mRNA.	uc010ouc.2
chr1	100315639	100315640	ENSG00000162688	AGL	+	Homo sapiens amylo-alpha-1, 6-glucosidase, 4-alpha-glucanotransferase (AGL), transcript variant 1, mRNA.	uc001dsi.1
chr1	100715408	100715409	ENSG00000137992	DBT	-	Homo sapiens dihydrolipoamide branched chain transacylase E2 (DBT), nuclear gene encoding mitochondrial protein, mRNA.	uc001dta.3
chr1	100818022	100818023	ENSG00000079335	CDC14A	+	Homo sapiens cell division cycle 14A (CDC14A), transcript variant 2, mRNA.	uc001dtf.2
chr1	101491361	101491362	ENSG00000117543	DPH5	-	Homo sapiens diphthamide biosynthesis 5 (DPH5), transcript variant 1, mRNA.	uc001dtt.2
chr1	101491408	101491409	ENSG00000233184	RP11-421L21.3	+	Homo sapiens cDNA FLJ11489 fis, clone HEMBA1001915.	uc001dua.3
chr1	107599266	107599267	ENSG00000198890	PRMT6	+	Homo sapiens protein arginine methyltransferase 6 (PRMT6), mRNA.	uc010ous.2
chr1	108742979	108742980	ENSG00000085491	SLC25A24	-	Homo sapiens solute carrier family 25 (mitochondrial carrier; phosphate carrier), member 24 (SLC25A24), nuclear gene encoding mitochondrial protein, transcript variant 1, mRNA.	uc001dvn.5
chr1	109203743	109203744	ENSG00000162639	HENMT1	-	Homo sapiens HEN1 methyltransferase homolog 1 (Arabidopsis) (HENMT1), transcript variant 2, mRNA.	uc001dvt.4
chr1	109234931	109234932	ENSG00000134186	PRPF38B	+	Homo sapiens PRP38 pre-mRNA processing factor 38 (yeast) domain containing B (PRPF38B), transcript variant 1, mRNA.	uc001dvv.4
chr1	109289284	109289285	ENSG00000116266	STXBP3	+	Homo sapiens syntaxin binding protein 3 (STXBP3), mRNA.	uc001dvy.3
chr1	109419602	109419603	ENSG00000121957	GPSM2	+	Homo sapiens G-protein signaling modulator 2 (GPSM2), mRNA.	uc010ovc.2
chr1	109584849	109584850	ENSG00000085433	WDR47	-	Homo sapiens WD repeat domain 47 (WDR47), transcript variant 1, mRNA.	uc001dwl.3
chr1	109618623	109618624	ENSG00000197780	TAF13	-	Homo sapiens TAF13 RNA polymerase II, TATA box binding protein (TBP)-associated factor, 18kDa (TAF13), mRNA.	uc001dwm.1
chr1	109642814	109642815	ENSG00000270066	SCARNA2	+	Homo sapiens small Cajal body-specific RNA 2 (SCARNA2), guide RNA.	uc001dwo.1
chr1	109825789	109825790	ENSG00000134222	PSRC1	-	Homo sapiens proline/serine-rich coiled-coil 1 (PSRC1), transcript variant 1, mRNA.	uc001dxd.3
chr1	109969069	109969070	ENSG00000143106	PSMA5	-	Homo sapiens proteasome (prosome, macropain) subunit, alpha type, 5 (PSMA5), transcript variant 1, mRNA.	uc001dxn.3
chr1	110026560	110026561	ENSG00000162650	ATXN7L2	+	Homo sapiens ataxin 7-like 2 (ATXN7L2), mRNA.	uc001dxr.3
chr1	110036700	110036701	ENSG00000174151	CYB561D1	+	Homo sapiens cytochrome b561 family, member D1 (CYB561D1), transcript variant 1, mRNA.	uc010ovo.2
chr1	110091185	110091186	ENSG00000065135	GNAI3	+	Homo sapiens guanine nucleotide binding protein (G protein), alpha inhibiting activity polypeptide 3 (GNAI3), mRNA.	uc001dxz.3
chr1	110198697	110198698	ENSG00000168765	GSTM4	+	Homo sapiens glutathione S-transferase mu 4 (GSTM4), transcript variant 1, mRNA.	uc001dyf.3
chr1	110453232	110453233	ENSG00000184371	CSF1	+	Homo sapiens colony stimulating factor 1 (macrophage) (CSF1), transcript variant 1, mRNA.	uc001dyw.4
chr1	110527386	110527387	ENSG00000168710	AHCYL1	+	Homo sapiens adenosylhomocysteinase-like 1 (AHCYL1), transcript variant 1, mRNA.	uc001dyx.3
chr1	110577222	110577223	ENSG00000143093	STRIP1	+	Homo sapiens striatin interacting protein 1 (STRIP1), transcript variant 1, mRNA.	uc001dza.2
chr1	110881792	110881793	ENSG00000227963	RBM15-AS1	-	Homo sapiens uncharacterized RBM15-AS1 (RBM15-AS1), non-coding RNA.	uc001dzj.3
chr1	110881944	110881945	ENSG00000162775	RBM15	+	Homo sapiens RNA binding motif protein 15 (RBM15), transcript variant 1, mRNA.	uc001dzl.1
chr1	110950430	110950431	ENSG00000224699	LAMTOR5-AS1	+	Homo sapiens LAMTOR5 antisense RNA 1 (LAMTOR5-AS1), non-coding RNA.	uc031pnm.1
chr1	110950545	110950546	ENSG00000134248	LAMTOR5	-	Homo sapiens late endosomal/lysosomal adaptor, MAPK and MTOR activator 5 (LAMTOR5), mRNA.	uc001dzr.3
chr1	111682248	111682249	ENSG00000134255	CEPT1	+	Homo sapiens choline/ethanolamine phosphotransferase 1 (CEPT1), transcript variant 2, mRNA.	uc001eah.1
chr1	111682837	111682838	ENSG00000156171	DRAM2	-	Homo sapiens DNA-damage regulated autophagy modulator 2 (DRAM2), mRNA.	uc001ead.4
chr1	112162404	112162405	ENSG00000116473	RAP1A	+	Homo sapiens RAP1A, member of RAS oncogene family (RAP1A), transcript variant 2, mRNA.	uc001ebl.3
chr1	112282045	112282046	ENSG00000197852	INKA2	-	Homo sapiens family with sequence similarity 212, member B (INKA2), transcript variant 1, mRNA.	uc001ebo.2
chr1	112282462	112282463	ENSG00000227811	INKA2-AS1	+	Homo sapiens uncharacterized INKA2-AS1 (INKA2-AS1), transcript variant 1, non-coding RNA.	uc001ebq.1
chr1	112298130	112298131	ENSG00000197852	RP4-773A18.8	-	Homo sapiens cDNA clone IMAGE:5298552.	uc001ebr.3
chr1	112298189	112298190	ENSG00000064703	DDX20	+	Homo sapiens DEAD (Asp-Glu-Ala-Asp) box polypeptide 20 (DDX20), mRNA.	uc001ebs.3
chr1	112938799	112938800	ENSG00000143079	CTTNBP2NL	+	Homo sapiens CTTNBP2 N-terminal like (CTTNBP2NL), mRNA.	uc001ebx.3
chr1	112938880	112938881	n/a	AX747733	+	Homo sapiens cDNA FLJ35472 fis, clone SMINT2007062.	uc001eby.1
chr1	113162039	113162040	ENSG00000007341	ST7L	-	Homo sapiens suppression of tumorigenicity 7 like (ST7L), transcript variant 1, mRNA.	uc001ecd.3
chr1	113162074	113162075	ENSG00000116489	CAPZA1	+	Homo sapiens capping protein (actin filament) muscle Z-line, alpha 1 (CAPZA1), mRNA.	uc001ecj.1
chr1	113498974	113498975	ENSG00000155380	SLC16A1	-	Homo sapiens solute carrier family 16, member 1 (monocarboxylic acid transporter 1) (SLC16A1), transcript variant 1, mRNA.	uc001ecy.3
chr1	113499070	113499071	ENSG00000226419	SLC16A1-AS1	+	Homo sapiens, clone IMAGE:3890352, mRNA.	uc001edd.3
chr1	113615723	113615724	ENSG00000238198	LRIG2-DT	-	Homo sapiens cDNA clone IMAGE:4798439.	uc001ede.1
chr1	113615830	113615831	ENSG00000198799	LRIG2	+	Homo sapiens leucine-rich repeats and immunoglobulin-like domains 2 (LRIG2), mRNA.	uc001edf.1
chr1	113933474	113933475	ENSG00000081026	MAGI3	+	Homo sapiens membrane associated guanylate kinase, WW and PDZ domain containing 3 (MAGI3), transcript variant 1, mRNA.	uc001edk.3
chr1	114301776	114301777	ENSG00000116793	PHTF1	-	Homo sapiens putative homeodomain transcription factor 1 (PHTF1), mRNA.	uc009wgp.1
chr1	114355069	114355070	ENSG00000081019	RSBN1	-	Homo sapiens round spermatid basic protein 1 (RSBN1), mRNA.	uc001edq.3
chr1	114471879	114471880	ENSG00000235527	HIPK1-AS1	-	Homo sapiens cDNA clone IMAGE:4825288.	uc001eek.3
chr1	114471995	114471996	ENSG00000163349	HIPK1	+	Homo sapiens homeodomain interacting protein kinase 1 (HIPK1), transcript variant 1, mRNA.	uc001eem.3
chr1	114522029	114522030	ENSG00000116774	OLFML3	+	Homo sapiens olfactomedin-like 3 (OLFML3), mRNA.	uc001eer.1
chr1	115053780	115053781	ENSG00000197323	TRIM33	-	Homo sapiens tripartite motif containing 33 (TRIM33), transcript variant a, mRNA.	uc001eew.3
chr1	115124264	115124265	ENSG00000116752	BCAS2	-	Homo sapiens breast carcinoma amplified sequence 2 (BCAS2), mRNA.	uc001efa.3
chr1	115259514	115259515	ENSG00000213281	NRAS	-	Homo sapiens neuroblastoma RAS viral (v-ras) oncogene homolog (NRAS), mRNA.	uc009wgu.3
chr1	115300670	115300671	ENSG00000009307	CSDE1	-	Homo sapiens cold shock domain containing E1, RNA-binding (CSDE1), transcript variant 4, mRNA.	uc001efi.3
chr1	115323307	115323308	ENSG00000052723	SIKE1	-	Homo sapiens suppressor of IKBKE 1 (SIKE1), transcript variant 1, mRNA.	uc001efp.4
chr1	116961243	116961244	ENSG00000203865	ATP1A1-AS1	-	Homo sapiens ATP1A1 opposite strand (ATP1A1-AS1), transcript variant 4, non-coding RNA.	uc001egj.3
chr1	117113714	117113715	ENSG00000116815	CD58	-	Homo sapiens CD58 molecule (CD58), transcript variant 1, mRNA.	uc001egm.3
chr1	117602948	117602949	ENSG00000116830	TTF2	+	Homo sapiens transcription termination factor, RNA polymerase II (TTF2), mRNA.	uc001egy.3
chr1	117664410	117664411	ENSG00000134253	TRIM45	-	Homo sapiens tripartite motif containing 45 (TRIM45), transcript variant 1, mRNA.	uc001egz.2
chr1	117910084	117910085	ENSG00000198162	MAN1A2	+	Homo sapiens mannosidase, alpha, class 1A, member 2 (MAN1A2), mRNA.	uc001ehd.1
chr1	118148603	118148604	ENSG00000183508	TENT5C	+	Homo sapiens family with sequence similarity 46, member C (TENT5C), mRNA.	uc001ehe.3
chr1	119683047	119683048	ENSG00000231365	WARS2-AS1	+	Homo sapiens cDNA FLJ43771 fis, clone TESTI2049553.	uc009whk.2
chr1	119683294	119683295	ENSG00000116874	WARS2	-	Homo sapiens tryptophanyl tRNA synthetase 2, mitochondrial (WARS2), nuclear gene encoding mitochondrial protein, transcript variant 1, mRNA.	uc001ehn.3
chr1	120190389	120190390	ENSG00000143067	ZNF697	-	Homo sapiens zinc finger protein 697 (ZNF697), mRNA.	uc001ehy.1
chr1	142618798	142618799	ENSG00000230850	RP11-782C8.1	+	Homo sapiens PNAS-130 mRNA, complete cds.	uc001eiw.1
chr1	145395593	145395594	n/a	TRNA_Lys	-	transfer RNA Lys (anticodon CTT)	uc021out.1
chr1	145396951	145396952	n/a	TRNA_His	-	transfer RNA His (anticodon GTG)	uc021ouu.1
chr1	145397934	145397935	n/a	TRNA_Gly	-	transfer RNA Gly (anticodon TCC)	uc021ouv.1
chr1	145399303	145399304	n/a	TRNA_Glu	-	transfer RNA Glu (anticodon CTC)	uc021ouw.1
chr1	145470386	145470387	ENSG00000121851	POLR3GL	-	Homo sapiens polymerase (RNA) III (DNA directed) polypeptide G (32kD)-like (POLR3GL), mRNA.	uc001enp.1
chr1	145470507	145470508	ENSG00000181039	ANKRD34A	+	Homo sapiens ankyrin repeat domain 34A (ANKRD34A), mRNA.	uc001enq.1
chr1	145507556	145507557	ENSG00000131795	RBM8A	+	Homo sapiens RNA binding motif protein 8A (RBM8A), mRNA.	uc001ent.2
chr1	145515898	145515899	ENSG00000211451	GNRHR2	-	SubName: Full=Type II gonadotropin-releasing hormone receptor; SubName: Full=Type II gonadotropin-releasing hormone receptor splice variant;	uc001enx.4
chr1	145515898	145515899	ENSG00000211451	GNRHR2	-	RecName: Full=Putative gonadotropin-releasing hormone II receptor; Short=GnRH II receptor; Short=GnRH-II-R; AltName: Full=Type II GnRH receptor;	uc009wiv.3
chr1	145516164	145516165	ENSG00000131779	PEX11B	+	Homo sapiens peroxisomal biogenesis factor 11 beta (PEX11B), transcript variant 1, mRNA.	uc001eny.2
chr1	145575987	145575988	ENSG00000131788	PIAS3	+	Homo sapiens protein inhibitor of activated STAT, 3 (PIAS3), mRNA.	uc001eoc.1
chr1	145589434	145589435	ENSG00000186364	NUDT17	-	Homo sapiens nudix (nucleoside diphosphate linked moiety X)-type motif 17 (NUDT17), mRNA.	uc001eoe.3
chr1	145610883	145610884	ENSG00000186141	POLR3C	-	Homo sapiens polymerase (RNA) III (DNA directed) polypeptide C (62kD) (POLR3C), mRNA.	uc001eoh.3
chr1	145611035	145611036	ENSG00000121848	RNF115	+	Homo sapiens ring finger protein 115 (RNF115), mRNA.	uc001eoj.3
chr1	146644128	146644129	ENSG00000131791	PRKAB2	-	Homo sapiens protein kinase, AMP-activated, beta 2 non-catalytic subunit (PRKAB2), mRNA.	uc001epe.3
chr1	146714290	146714291	ENSG00000131778	CHD1L	+	Homo sapiens chromodomain helicase DNA binding protein 1-like (CHD1L), transcript variant 1, mRNA.	uc001epm.5
chr1	147142633	147142634	ENSG00000162836	ACP6	-	Homo sapiens acid phosphatase 6, lysophosphatidic (ACP6), mRNA.	uc001epr.2
chr1	148930404	148930405	ENSG00000232527	RP11-14N7.2	+	Homo sapiens lymphocyte-specific protein 1 pseudogene (RP11-14N7.2), transcript variant 1, non-coding RNA.	uc009wkw.1
chr1	149230642	149230643	n/a	TRNA_Asn	-	transfer RNA Asn (anticodon GTT)	uc021oxi.1
chr1	149230715	149230716	ENSG00000232721	RP11-403I13.5	+	Homo sapiens cDNA clone IMAGE:4734071, partial cds.	uc010pbe.1
chr1	149871154	149871155	ENSG00000178096	BOLA1	+	Homo sapiens bolA homolog 1 (E. coli) (BOLA1), mRNA.	uc001etf.3
chr1	149889433	149889434	ENSG00000159164	SV2A	-	Homo sapiens synaptic vesicle glycoprotein 2A (SV2A), mRNA.	uc001etg.3
chr1	149900143	149900144	ENSG00000143368	SF3B4	-	Homo sapiens splicing factor 3b, subunit 4, 49kDa (SF3B4), mRNA.	uc001etk.2
chr1	149982685	149982686	ENSG00000163113	OTUD7B	-	Homo sapiens OTU domain containing 7B (OTUD7B), mRNA.	uc001etn.3
chr1	150039341	150039342	ENSG00000136631	VPS45	+	Homo sapiens vacuolar protein sorting 45 homolog (S. cerevisiae) (VPS45), mRNA.	uc001etp.3
chr1	150208503	150208504	ENSG00000143401	ANP32E	-	Homo sapiens acidic (leucine-rich) nuclear phosphoprotein 32 family, member E (ANP32E), transcript variant 1, mRNA.	uc001etw.3
chr1	150241608	150241609	ENSG00000117362	APH1A	-	Homo sapiens APH1A gamma secretase subunit (APH1A), transcript variant 1, mRNA.	uc001ety.2
chr1	150293927	150293928	ENSG00000117360	PRPF3	+	Homo sapiens PRP3 pre-mRNA processing factor 3 homolog (S. cerevisiae) (PRPF3), mRNA.	uc001eum.4
chr1	150336989	150336990	ENSG00000163125	RPRD2	+	Homo sapiens regulation of nuclear pre-mRNA domain containing 2 (RPRD2), mRNA.	uc009wlr.3
chr1	150459839	150459840	ENSG00000143374	TARS2	+	Homo sapiens threonyl-tRNA synthetase 2, mitochondrial (putative) (TARS2), nuclear gene encoding mitochondrial protein, transcript variant 1, mRNA.	uc001euq.4
chr1	150488232	150488233	ENSG00000228126	FALEC	+	Homo sapiens long intergenic non-protein coding RNA 568 (FALEC), non-coding RNA.	uc031pos.1
chr1	150552213	150552214	ENSG00000143384	MCL1	-	Homo sapiens myeloid cell leukemia sequence 1 (BCL2-related) (MCL1), nuclear gene encoding mitochondrial protein, transcript variant 1, mRNA.	uc001euz.3
chr1	150849243	150849244	ENSG00000143437	ARNT	-	Homo sapiens aryl hydrocarbon receptor nuclear translocator (ARNT), transcript variant 1, mRNA.	uc001evr.2
chr1	151020258	151020259	ENSG00000143443	C1orf56	+	Homo sapiens chromosome 1 open reading frame 56 (C1orf56), mRNA.	uc001ewn.3
chr1	151119139	151119140	ENSG00000143434	SEMA6C	-	Homo sapiens sema domain, transmembrane domain (TM), and cytoplasmic domain, (semaphorin) 6C (SEMA6C), transcript variant 1, mRNA.	uc001ewv.3
chr1	151138369	151138370	ENSG00000163155	LYSMD1	-	Homo sapiens LysM, putative peptidoglycan-binding, domain containing 1 (LYSMD1), transcript variant 1, mRNA.	uc001ewy.3
chr1	151138497	151138498	ENSG00000163156	SCNM1	+	Homo sapiens sodium channel modifier 1 (SCNM1), transcript variant 1, mRNA.	uc001ewz.3
chr1	151227196	151227197	ENSG00000159352	PSMD4	+	Homo sapiens proteasome (prosome, macropain) 26S subunit, non-ATPase, 4 (PSMD4), mRNA.	uc001exl.3
chr1	151254404	151254405	ENSG00000232671	ZNF687-AS1	-	Homo sapiens, clone IMAGE:3616855, mRNA.	uc001exo.3
chr1	151345209	151345210	ENSG00000143416	SELENBP1	-	Homo sapiens selenium binding protein 1 (SELENBP1), transcript variant 3, mRNA.	uc010pcy.3
chr1	151483861	151483862	ENSG00000143375	CGN	+	Homo sapiens cingulin (CGN), mRNA.	uc009wmw.3
chr1	151512780	151512781	ENSG00000143367	TUFT1	+	Homo sapiens tuftelin 1 (TUFT1), transcript variant 1, mRNA.	uc001eyl.3
chr1	151584661	151584662	ENSG00000143376	SNX27	+	Homo sapiens sorting nexin family member 27 (SNX27), mRNA.	uc001eyn.1
chr1	151736039	151736040	ENSG00000143436	MRPL9	-	Homo sapiens mitochondrial ribosomal protein L9 (MRPL9), nuclear gene encoding mitochondrial protein, mRNA.	uc001eyv.3
chr1	151882360	151882361	ENSG00000159445	THEM4	-	Homo sapiens thioesterase superfamily member 4 (THEM4), mRNA.	uc001ezj.2
chr1	153600116	153600117	ENSG00000189171	S100A13	-	Homo sapiens S100 calcium binding protein A13 (S100A13), transcript variant 3, mRNA.	uc001fch.3
chr1	153600872	153600873	ENSG00000160678	S100A1	+	Homo sapiens S100 calcium binding protein A1 (S100A1), mRNA.	uc001fck.1
chr1	153606457	153606458	ENSG00000160679	CHTOP	+	Homo sapiens chromatin target of PRMT1 (CHTOP), transcript variant 2, mRNA.	uc001fcn.2
chr1	153919153	153919154	ENSG00000198837	DENND4B	-	Homo sapiens DENN/MADD domain containing 4B (DENND4B), mRNA.	uc001fdd.1
chr1	153931131	153931132	ENSG00000160741	CRTC2	-	Homo sapiens CREB regulated transcription coactivator 2 (CRTC2), mRNA.	uc021pab.1
chr1	153940674	153940675	ENSG00000143578	CREB3L4	+	Homo sapiens cAMP responsive element binding protein 3-like 4 (CREB3L4), transcript variant 3, mRNA.	uc001fdr.3
chr1	153950450	153950451	ENSG00000143543	JTB	-	Homo sapiens jumping translocation breakpoint (JTB), mRNA.	uc001fds.3
chr1	153958852	153958853	ENSG00000143545	RAB13	-	Homo sapiens RAB13, member RAS oncogene family (RAB13), transcript variant 1, mRNA.	uc001fdt.2
chr1	154193272	154193273	ENSG00000143612	C1orf43	-	Homo sapiens chromosome 1 open reading frame 43 (C1orf43), transcript variant 3, mRNA.	uc001fei.2
chr1	154193324	154193325	ENSG00000143569	UBAP2L	+	Homo sapiens ubiquitin associated protein 2-like (UBAP2L), transcript variant 1, mRNA.	uc001fep.4
chr1	154245038	154245039	ENSG00000143575	HAX1	+	Homo sapiens HCLS1 associated protein X-1 (HAX1), transcript variant 1, mRNA.	uc001fes.3
chr1	154580723	154580724	ENSG00000160710	ADAR	-	Homo sapiens adenosine deaminase, RNA-specific (ADAR), transcript variant 1, mRNA.	uc001ffh.3
chr1	154909483	154909484	ENSG00000163344	PMVK	-	Homo sapiens phosphomevalonate kinase (PMVK), mRNA.	uc001ffq.3
chr1	154934257	154934258	ENSG00000163348	PYGO2	-	Homo sapiens pygopus homolog 2 (Drosophila) (PYGO2), mRNA.	uc001fft.3
chr1	155051347	155051348	ENSG00000143590	EFNA3	+	Homo sapiens ephrin-A3 (EFNA3), mRNA.	uc001fhf.3
chr1	155108287	155108288	ENSG00000169241	SLC50A1	+	Homo sapiens solute carrier family 50 (sugar transporter), member 1 (SLC50A1), transcript variant 1, mRNA.	uc001fhj.4
chr1	155112882	155112883	ENSG00000179085	DPM3	-	Homo sapiens dolichyl-phosphate mannosyltransferase polypeptide 3 (DPM3), transcript variant 1, mRNA.	uc001fhm.3
chr1	155145803	155145804	ENSG00000163463	KRTCAP2	-	Homo sapiens keratinocyte associated protein 2 (KRTCAP2), mRNA.	uc001fho.3
chr1	155146262	155146263	ENSG00000163462	TRIM46	+	Homo sapiens tripartite motif containing 46 (TRIM46), transcript variant 1, mRNA.	uc001fhs.2
chr1	155162705	155162706	ENSG00000185499	MUC1	-	Homo sapiens mucin 1, cell surface associated (MUC1), transcript variant 9, mRNA.	uc031ppv.1
chr1	155164967	155164968	ENSG00000271748	MIR92B	+	Homo sapiens microRNA 92b (MIR92B), microRNA.	uc021pas.1
chr1	155177771	155177772	ENSG00000169231	THBS3	-	Homo sapiens thrombospondin 3 (THBS3), transcript variant 1, mRNA.	uc001fix.3
chr1	155178489	155178490	ENSG00000173171	MTX1	+	Homo sapiens metaxin 1 (MTX1), transcript variant 1, mRNA.	uc001fjb.3
chr1	155232175	155232176	ENSG00000116521	SCAMP3	-	Homo sapiens secretory carrier membrane protein 3 (SCAMP3), transcript variant 1, mRNA.	uc001fjs.3
chr1	155278538	155278539	ENSG00000160752	FDPS	+	Homo sapiens farnesyl diphosphate synthase (FDPS), transcript variant 1, mRNA.	uc001fkc.2
chr1	155531863	155531864	ENSG00000235919	ASH1L-AS1	+	Homo sapiens cDNA clone IMAGE:3942608, partial cds.	uc001fkv.3
chr1	155532323	155532324	ENSG00000116539	ASH1L	-	Homo sapiens ash1 (absent, small, or homeotic)-like (Drosophila) (ASH1L), mRNA.	uc001fkt.3
chr1	155579960	155579961	ENSG00000125459	MSTO1	+	Homo sapiens misato homolog 1 (Drosophila) (MSTO1), transcript variant 1, mRNA.	uc001fky.4
chr1	156023515	156023516	ENSG00000160803	UBQLN4	-	Homo sapiens ubiquilin 4 (UBQLN4), mRNA.	uc001fna.3
chr1	156024516	156024517	ENSG00000116586	LAMTOR2	+	Homo sapiens late endosomal/lysosomal adaptor, MAPK and MTOR activator 2 (LAMTOR2), transcript variant 1, mRNA.	uc001fnb.3
chr1	156182778	156182779	ENSG00000260238	PMF1-BGLAP	+	Homo sapiens PMF1-BGLAP readthrough (PMF1-BGLAP), transcript variant 1, mRNA.	uc021pbb.1
chr1	156252619	156252620	ENSG00000198952	SMG5	-	Homo sapiens smg-5 homolog, nonsense mediated mRNA decay factor (C. elegans) (SMG5), mRNA.	uc001foc.4
chr1	156308205	156308206	ENSG00000163468	CCT3	-	Homo sapiens chaperonin containing TCP1, subunit 3 (gamma) (CCT3), transcript variant 1, mRNA.	uc001fol.2
chr1	156561557	156561558	ENSG00000163382	NAXE	+	Homo sapiens apolipoprotein A-I binding protein (NAXE), mRNA.	uc001fph.3
chr1	156697704	156697705	ENSG00000143319	ISG20L2	-	Homo sapiens interferon stimulated exonuclease gene 20kDa-like 2 (ISG20L2), mRNA.	uc001fps.1
chr1	156698262	156698263	ENSG00000143303	RRNAD1	+	Homo sapiens ribosomal RNA adenine dimethylase domain containing 1 (RRNAD1), transcript variant 1, mRNA.	uc001fpu.3
chr1	156710922	156710923	ENSG00000143314	MRPL24	-	Homo sapiens mitochondrial ribosomal protein L24 (MRPL24), nuclear gene encoding mitochondrial protein, transcript variant 1, mRNA.	uc001fpx.1
chr1	156737273	156737274	ENSG00000143294	PRCC	+	Homo sapiens papillary renal cell carcinoma (translocation-associated) (PRCC), mRNA.	uc001fqa.3
chr1	157108382	157108383	ENSG00000117036	ETV3	-	Homo sapiens ets variant 3 (ETV3), transcript variant 1, mRNA.	uc001fqr.2
chr1	159141376	159141377	ENSG00000162706	CADM3	+	Homo sapiens cell adhesion molecule 3 (CADM3), transcript variant 1, mRNA.	uc001ftk.2
chr1	159915385	159915386	ENSG00000085552	IGSF9	-	Homo sapiens immunoglobulin superfamily, member 9 (IGSF9), transcript variant 1, mRNA.	uc001fur.2
chr1	160232349	160232350	ENSG00000132716	DCAF8	-	Homo sapiens DDB1 and CUL4 associated factor 8 (DCAF8), transcript variant 1, mRNA.	uc010pjb.1
chr1	160313062	160313063	ENSG00000162736	NCSTN	+	Homo sapiens nicastrin (NCSTN), mRNA.	uc001fvx.3
chr1	160313353	160313354	ENSG00000122218	COPA	-	Homo sapiens coatomer protein complex, subunit alpha (COPA), transcript variant 1, mRNA.	uc001fvv.4
chr1	161102255	161102256	ENSG00000158796	DEDD	-	Homo sapiens death effector domain containing (DEDD), transcript variant 4, mRNA.	uc001fxz.3
chr1	161123533	161123534	ENSG00000143222	UFC1	+	Homo sapiens ubiquitin-fold modifier conjugating enzyme 1 (UFC1), mRNA.	uc001fyd.4
chr1	161129253	161129254	ENSG00000143258	USP21	+	Homo sapiens ubiquitin specific peptidase 21 (USP21), transcript variant 1, mRNA.	uc010pkd.2
chr1	161171936	161171937	ENSG00000158864	NDUFS2	+	Homo sapiens NADH dehydrogenase (ubiquinone) Fe-S protein 2, 49kDa (NADH-coenzyme Q reductase) (NDUFS2), nuclear gene encoding mitochondrial protein, transcript variant 2, mRNA.	uc001fyw.3
chr1	161369561	161369562	n/a	TRNA_Val	-	transfer RNA Val (anticodon CAC)	uc021pbx.1
chr1	161391953	161391954	n/a	TRNA_Glu	-	transfer RNA Glu (anticodon TTC)	uc021pbz.1
chr1	161719580	161719581	ENSG00000081721	DUSP12	+	Homo sapiens dual specificity phosphatase 12 (DUSP12), mRNA.	uc001gbo.3
chr1	161736033	161736034	ENSG00000118217	ATF6	+	Homo sapiens activating transcription factor 6 (ATF6), mRNA.	uc001gbs.3
chr1	162467594	162467595	ENSG00000152332	UHMK1	+	Homo sapiens U2AF homology motif (UHM) kinase 1 (UHMK1), transcript variant 1, mRNA.	uc001gcc.2
chr1	162531295	162531296	ENSG00000117143	UAP1	+	Homo sapiens UDP-N-acteylglucosamine pyrophosphorylase 1 (UAP1), mRNA.	uc001gce.4
chr1	165667899	165667900	ENSG00000143149	ALDH9A1	-	Homo sapiens aldehyde dehydrogenase 9 family, member A1 (ALDH9A1), mRNA.	uc001gdh.1
chr1	165667986	165667987	ENSG00000215838	LOC440700	+	Homo sapiens carbonic anhydrase XIV (CA14) pseudogene (LOC440700), non-coding RNA.	uc001gdi.3
chr1	166808723	166808724	ENSG00000143157	POGK	+	Homo sapiens pogo transposable element with KRAB domain (POGK), mRNA.	uc001gdt.1
chr1	167190065	167190066	ENSG00000143190	POU2F1	+	Homo sapiens POU class 2 homeobox 1 (POU2F1), transcript variant 1, mRNA.	uc001gee.3
chr1	167905796	167905797	ENSG00000143164	DCAF6	+	Homo sapiens DDB1 and CUL4 associated factor 6 (DCAF6), transcript variant 3, mRNA.	uc001gex.3
chr1	167906306	167906307	ENSG00000143158	MPC2	-	Homo sapiens mitochondrial pyruvate carrier 2 (MPC2), nuclear gene encoding mitochondrial protein, transcript variant 1, mRNA.	uc001get.3
chr1	168148170	168148171	ENSG00000143155	TIPRL	+	Homo sapiens TIP41, TOR signaling pathway regulator-like (S. cerevisiae) (TIPRL), transcript variant 1, mRNA.	uc001gfg.3
chr1	168195254	168195255	ENSG00000213064	SFT2D2	+	Homo sapiens SFT2 domain containing 2 (SFT2D2), mRNA.	uc001gfi.4
chr1	169075946	169075947	ENSG00000143153	ATP1B1	+	Homo sapiens ATPase, Na+/K+ transporting, beta 1 polypeptide (ATP1B1), mRNA.	uc001gfr.1
chr1	169455207	169455208	ENSG00000117479	SLC19A2	-	Homo sapiens solute carrier family 19 (thiamine transporter), member 2 (SLC19A2), mRNA.	uc001gge.4
chr1	169863099	169863100	ENSG00000000457	SCYL3	-	Homo sapiens SCY1-like 3 (S. cerevisiae) (SCYL3), transcript variant 2, mRNA.	uc001ggs.3
chr1	171711378	171711379	ENSG00000117533	VAMP4	-	Homo sapiens vesicle-associated membrane protein 4 (VAMP4), transcript variant 1, mRNA.	uc001ghx.2
chr1	171750760	171750761	ENSG00000010165	EEF1AKNMT	+	Homo sapiens methyltransferase like 13 (EEF1AKNMT), transcript variant 1, mRNA.	uc001ghz.3
chr1	172413229	172413230	ENSG00000135845	PIGC	-	Homo sapiens phosphatidylinositol glycan anchor biosynthesis, class C (PIGC), transcript variant 1, mRNA.	uc001gio.3
chr1	172502259	172502260	ENSG00000094975	SUCO	+	Homo sapiens SUN domain containing ossification factor (SUCO), transcript variant 1, mRNA.	uc001giq.4
chr1	173446293	173446294	n/a	PRDX6-AS1	-	Homo sapiens uncharacterized PRDX6-AS1 (PRDX6-AS1), non-coding RNA.	uc001gix.1
chr1	173446485	173446486	ENSG00000117592	PRDX6	+	Homo sapiens peroxiredoxin 6 (PRDX6), mRNA.	uc001giy.1
chr1	173793269	173793270	ENSG00000120334	CENPL	-	Homo sapiens centromere protein L (CENPL), transcript variant 3, mRNA.	uc001gje.4
chr1	173793796	173793797	ENSG00000117593	DARS2	+	Homo sapiens aspartyl-tRNA synthetase 2, mitochondrial (DARS2), nuclear gene encoding mitochondrial protein, mRNA.	uc001gjh.2
chr1	173837492	173837493	ENSG00000185278	ZBTB37	+	Homo sapiens zinc finger and BTB domain containing 37 (ZBTB37), transcript variant 1, mRNA.	uc009wwp.1
chr1	174968891	174968892	ENSG00000116161	CACYBP	+	Homo sapiens calcyclin binding protein (CACYBP), transcript variant 1, mRNA.	uc001gkj.1
chr1	176176369	176176370	ENSG00000143207	COP1	-	Homo sapiens ring finger and WD repeat domain 2, E3 ubiquitin protein ligase (COP1), transcript variant 1, mRNA.	uc001gku.1
chr1	178062734	178062735	ENSG00000224687	RASAL2-AS1	-	Homo sapiens RASAL2 antisense RNA 1 (RASAL2-AS1), non-coding RNA.	uc001gln.1
chr1	178062863	178062864	ENSG00000075391	RASAL2	+	Homo sapiens RAS protein activator like 2 (RASAL2), transcript variant 2, mRNA.	uc001glq.3
chr1	178995073	178995074	ENSG00000116199	FAM20B	+	Homo sapiens family with sequence similarity 20, member B (FAM20B), mRNA.	uc001gmc.3
chr1	179262848	179262849	ENSG00000057252	SOAT1	+	Homo sapiens sterol O-acyltransferase 1 (SOAT1), nuclear gene encoding mitochondrial protein, transcript variant 1, mRNA.	uc001gml.3
chr1	179851176	179851177	ENSG00000143337	TOR1AIP1	+	Homo sapiens torsin A interacting protein 1 (TOR1AIP1), transcript variant 1, mRNA.	uc001gnp.2
chr1	179923907	179923908	ENSG00000135837	CEP350	+	Homo sapiens centrosomal protein 350kDa (CEP350), mRNA.	uc001gnt.3
chr1	180123967	180123968	ENSG00000116260	QSOX1	+	Homo sapiens quiescin Q6 sulfhydryl oxidase 1 (QSOX1), transcript variant 1, mRNA.	uc001gnz.3
chr1	180472021	180472022	ENSG00000135847	ACBD6	-	Homo sapiens acyl-CoA binding domain containing 6 (ACBD6), mRNA.	uc001gog.3
chr1	180992045	180992046	ENSG00000135823	STX6	-	Homo sapiens syntaxin 6 (STX6), mRNA.	uc021pfr.1
chr1	181057637	181057638	ENSG00000162783	IER5	+	Homo sapiens immediate early response 5 (IER5), mRNA.	uc001got.4
chr1	182758583	182758584	ENSG00000135838	NPL	+	Homo sapiens N-acetylneuraminate pyruvate lyase (dihydrodipicolinate synthase) (NPL), transcript variant 1, mRNA.	uc009wyb.3
chr1	182808438	182808439	ENSG00000135829	DHX9	+	Homo sapiens DEAH (Asp-Glu-Ala-His) box helicase 9 (DHX9), transcript variant 1, mRNA.	uc001gpr.3
chr1	182992594	182992595	ENSG00000135862	LAMC1	+	Homo sapiens laminin, gamma 1 (formerly LAMB2) (LAMC1), mRNA.	uc001gpy.4
chr1	183441116	183441117	ENSG00000232860	SMG7-AS1	-	Homo sapiens SMG7 antisense RNA 1 (SMG7-AS1), non-coding RNA.	uc001gqe.3
chr1	183441505	183441506	ENSG00000116698	SMG7	+	Homo sapiens smg-7 homolog, nonsense mediated mRNA decay factor (C. elegans) (SMG7), transcript variant 4, mRNA.	uc001gqf.3
chr1	184020810	184020811	ENSG00000198860	TSEN15	+	Homo sapiens tRNA splicing endonuclease 15 homolog (S. cerevisiae) (TSEN15), transcript variant 1, mRNA.	uc001gqt.4
chr1	185126115	185126116	ENSG00000121486	TRMT1L	-	Homo sapiens tRNA methyltransferase 1 homolog (S. cerevisiae)-like (TRMT1L), transcript variant 1, mRNA.	uc001grf.4
chr1	185126191	185126192	ENSG00000116668	SWT1	+	Homo sapiens SWT1 RNA endoribonuclease homolog (S. cerevisiae) (SWT1), transcript variant 2, mRNA.	uc001grg.4
chr1	185286460	185286461	ENSG00000116679	IVNS1ABP	-	Homo sapiens influenza virus NS1A binding protein (IVNS1ABP), mRNA.	uc001grl.3
chr1	185703682	185703683	ENSG00000143341	HMCN1	+	Homo sapiens hemicentin 1 (HMCN1), mRNA.	uc001grq.1
chr1	186344456	186344457	ENSG00000047410	TPR	-	Homo sapiens translocated promoter region, nuclear basket protein (TPR), mRNA.	uc001grv.3
chr1	192778168	192778169	ENSG00000116741	RGS2	+	Homo sapiens regulator of G-protein signaling 2, 24kDa (RGS2), mRNA.	uc001gsl.3
chr1	198126107	198126108	ENSG00000151414	NEK7	+	Homo sapiens NIMA-related kinase 7 (NEK7), mRNA.	uc001gun.4
chr1	200639125	200639126	ENSG00000118197	DDX59	-	Homo sapiens DEAD (Asp-Glu-Ala-Asp) box polypeptide 59 (DDX59), mRNA.	uc009wzk.3
chr1	201084499	201084500	n/a	ASCL5	-	Homo sapiens achaete-scute complex homolog 5 (Drosophila) (ASCL5), mRNA.	uc031prl.1
chr1	201438298	201438299	ENSG00000174307	PHLDA3	-	Homo sapiens pleckstrin homology-like domain, family A, member 3 (PHLDA3), transcript variant 2, non-coding RNA.	uc001gwq.4
chr1	201438298	201438299	ENSG00000174307	PHLDA3	-	Homo sapiens pleckstrin homology-like domain, family A, member 3 (PHLDA3), transcript variant 2, non-coding RNA.	uc031prm.1
chr1	201798287	201798288	ENSG00000198700	IPO9	+	Homo sapiens importin 9 (IPO9), mRNA.	uc001gwz.3
chr1	201951765	201951766	ENSG00000176393	RNPEP	+	Homo sapiens arginyl aminopeptidase (aminopeptidase B) (RNPEP), mRNA.	uc001gxd.3
chr1	202113870	202113871	ENSG00000143862	ARL8A	-	Homo sapiens ADP-ribosylation factor-like 8A (ARL8A), transcript variant 1, mRNA.	uc001gxk.2
chr1	202780073	202780074	ENSG00000228288	PCAT6	+	Homo sapiens KDM5B antisense RNA 1 (head to head) (PCAT6), transcript variant 1, non-coding RNA.	uc031prp.1
chr1	202858384	202858385	ENSG00000183155	RABIF	-	Homo sapiens RAB interacting factor (RABIF), mRNA.	uc001gyl.3
chr1	202896370	202896371	ENSG00000117153	KLHL12	-	Homo sapiens kelch-like family member 12 (KLHL12), mRNA.	uc001gyo.1
chr1	202927523	202927524	ENSG00000159346	ADIPOR1	-	Homo sapiens adiponectin receptor 1 (ADIPOR1), transcript variant 1, mRNA.	uc001gyq.5
chr1	202976392	202976393	ENSG00000234761	LOC401980	-	Homo sapiens 4933406M09Rik pseudogene (LOC401980), non-coding RNA.	uc021phr.1
chr1	202976533	202976534	ENSG00000163444	TMEM183A	+	Homo sapiens transmembrane protein 183A (TMEM183A), mRNA.	uc001gyu.1
chr1	203274452	203274453	ENSG00000233791	LINC01136	-	Homo sapiens uncharacterized LINC01136 (LINC01136), transcript variant 1, non-coding RNA.	uc009xao.2
chr1	203274663	203274664	ENSG00000159388	BTG2	+	Homo sapiens BTG family, member 2 (BTG2), mRNA.	uc001gzq.3
chr1	203830739	203830740	ENSG00000182004	SNRPE	+	Homo sapiens small nuclear ribonucleoprotein polypeptide E (SNRPE), nuclear gene encoding mitochondrial protein, mRNA.	uc001hai.3
chr1	204042245	204042246	ENSG00000143842	SOX13	+	Homo sapiens SRY (sex determining region Y)-box 13 (SOX13), mRNA.	uc001ham.3
chr1	204380943	204380944	ENSG00000158615	PPP1R15B	-	Homo sapiens protein phosphatase 1, regulatory subunit 15B (PPP1R15B), mRNA.	uc001hav.4
chr1	205091149	205091150	ENSG00000117222	RBBP5	-	Homo sapiens retinoblastoma binding protein 5 (RBBP5), transcript variant 1, mRNA.	uc001hbu.2
chr1	205719371	205719372	ENSG00000069275	NUCKS1	-	Homo sapiens nuclear casein kinase and cyclin-dependent kinase substrate 1 (NUCKS1), mRNA.	uc001hdb.3
chr1	206808880	206808881	ENSG00000143479	DYRK3	+	Homo sapiens dual-specificity tyrosine-(Y)-phosphorylation regulated kinase 3 (DYRK3), transcript variant 1, mRNA.	uc001hej.3
chr1	209957889	209957890	ENSG00000162757	C1orf74	-	Homo sapiens chromosome 1 open reading frame 74 (C1orf74), mRNA.	uc001hhp.1
chr1	210001311	210001312	ENSG00000117597	UTP25	+	Homo sapiens digestive organ expansion factor homolog (zebrafish) (UTP25), mRNA.	uc001hhr.2
chr1	210111518	210111519	ENSG00000143469	SYT14	+	Homo sapiens synaptotagmin XIV (SYT14), transcript variant 1, mRNA.	uc001hhs.5
chr1	210501595	210501596	ENSG00000054392	HHAT	+	Homo sapiens hedgehog acyltransferase (HHAT), transcript variant 2, mRNA.	uc009xcx.3
chr1	211432707	211432708	ENSG00000117625	RCOR3	+	Homo sapiens REST corepressor 3 (RCOR3), transcript variant 1, mRNA.	uc010psw.2
chr1	211752098	211752099	ENSG00000170385	SLC30A1	-	Homo sapiens solute carrier family 30 (zinc transporter), member 1 (SLC30A1), mRNA.	uc001hio.1
chr1	212606228	212606229	ENSG00000117691	NENF	+	Homo sapiens neudesin neurotrophic factor (NENF), transcript variant 1, mRNA.	uc001hjd.3
chr1	213031479	213031480	ENSG00000198468	FLVCR1-DT	-	Homo sapiens FLVCR1 antisense RNA 1 (head to head) (FLVCR1-DT), transcript variant 2, non-coding RNA.	uc001hjs.5
chr1	213031596	213031597	ENSG00000162769	FLVCR1	+	Homo sapiens feline leukemia virus subgroup C cellular receptor 1 (FLVCR1), mRNA.	uc001hjt.3
chr1	213189167	213189168	ENSG00000174606	ANGEL2	-	Homo sapiens angel homolog 2 (Drosophila) (ANGEL2), mRNA.	uc001hjz.3
chr1	214161277	214161278	ENSG00000117707	PROX1	+	Homo sapiens prospero homeobox 1 (PROX1), transcript variant 1, mRNA.	uc001hkg.2
chr1	214454564	214454565	ENSG00000143499	SMYD2	+	Homo sapiens SET and MYND domain containing 2 (SMYD2), mRNA.	uc021pix.1
chr1	214725023	214725024	ENSG00000152104	PTPN14	-	Homo sapiens protein tyrosine phosphatase, non-receptor type 14 (PTPN14), mRNA.	uc001hkk.2
chr1	215740734	215740735	ENSG00000136636	KCTD3	+	Homo sapiens potassium channel tetramerisation domain containing 3 (KCTD3), mRNA.	uc001hks.3
chr1	218518675	218518676	ENSG00000092969	TGFB2	+	Homo sapiens transforming growth factor, beta 2 (TGFB2), transcript variant 1, mRNA.	uc001hln.3
chr1	218519019	218519020	ENSG00000232480	TGFB2-AS1	-	Homo sapiens uncharacterized TGFB2-AS1 (TGFB2-AS1), non-coding RNA.	uc031psd.1
chr1	219347129	219347130	ENSG00000228063	LYPLAL1-DT	-	Homo sapiens uncharacterized LYPLAL1-DT (LYPLAL1-DT), non-coding RNA.	uc001hlp.3
chr1	219347191	219347192	ENSG00000143353	LYPLAL1	+	Homo sapiens lysophospholipase-like 1 (LYPLAL1), mRNA.	uc001hlq.4
chr1	220267454	220267455	ENSG00000067704	IARS2	+	Homo sapiens isoleucyl-tRNA synthetase 2, mitochondrial (IARS2), nuclear gene encoding mitochondrial protein, mRNA.	uc001hmc.3
chr1	220445842	220445843	ENSG00000118873	RAB3GAP2	-	Homo sapiens RAB3 GTPase activating protein subunit 2 (non-catalytic) (RAB3GAP2), mRNA.	uc010puk.1
chr1	222885863	222885864	ENSG00000186063	AIDA	-	Homo sapiens axin interactor, dorsalization associated (AIDA), mRNA.	uc001hnn.3
chr1	222885905	222885906	ENSG00000162819	BROX	+	Homo sapiens BRO1 domain and CAAX motif containing (BROX), mRNA.	uc001hnq.1
chr1	223900118	223900119	ENSG00000162909	CAPN2	+	Homo sapiens calpain 2, (m/II) large subunit (CAPN2), transcript variant 1, mRNA.	uc001hob.4
chr1	224033673	224033674	ENSG00000143514	TP53BP2	-	Homo sapiens tumor protein p53 binding protein, 2 (TP53BP2), transcript variant 1, mRNA.	uc010pvb.2
chr1	224301788	224301789	ENSG00000143756	FBXO28	+	Homo sapiens F-box protein 28 (FBXO28), transcript variant 1, mRNA.	uc001hoh.3
chr1	224544512	224544513	ENSG00000143771	CNIH4	+	Homo sapiens cornichon homolog 4 (Drosophila) (CNIH4), transcript variant 1, mRNA.	uc001hom.2
chr1	224622000	224622001	ENSG00000162923	WDR26	-	Homo sapiens WD repeat domain 26 (WDR26), transcript variant 1, mRNA.	uc001hop.4
chr1	225117355	225117356	ENSG00000185842	DNAH14	+	Homo sapiens dynein, axonemal, heavy chain 14 (DNAH14), transcript variant 1, mRNA.	uc001how.2
chr1	225615814	225615815	ENSG00000143815	LBR	-	Homo sapiens lamin B receptor (LBR), transcript variant 1, mRNA.	uc001hoy.3
chr1	225888305	225888306	ENSG00000227496	RP11-145A3.1	+	Homo sapiens cDNA FLJ42062 fis, clone SYNOV2005673.	uc001hpe.1
chr1	225965514	225965515	ENSG00000143742	SRP9	+	Homo sapiens signal recognition particle 9kDa (SRP9), transcript variant 2, mRNA.	uc001hpg.3
chr1	226070419	226070420	ENSG00000196187	TMEM63A	-	Homo sapiens transmembrane protein 63A (TMEM63A), mRNA.	uc001hpm.2
chr1	226187065	226187066	ENSG00000143751	SDE2	-	Homo sapiens SDE2 telomere maintenance homolog (S. pombe) (SDE2), mRNA.	uc001hpu.4
chr1	226250407	226250408	ENSG00000163041	H3-3A	+	Homo sapiens H3 histone, family 3A (H3-3A), mRNA.	uc001hpw.3
chr1	226497203	226497204	ENSG00000183814	LIN9	-	Homo sapiens lin-9 homolog (C. elegans) (LIN9), transcript variant 1, mRNA.	uc001hqa.3
chr1	226595800	226595801	ENSG00000143799	PARP1	-	Homo sapiens poly (ADP-ribose) polymerase 1 (PARP1), mRNA.	uc001hqd.4
chr1	227058272	227058273	ENSG00000143801	PSEN2	+	Homo sapiens presenilin 2 (Alzheimer disease 4) (PSEN2), transcript variant 1, mRNA.	uc009xeo.1
chr1	227127937	227127938	ENSG00000163050	COQ8A	+	Homo sapiens aarF domain containing kinase 3 (COQ8A), nuclear gene encoding mitochondrial protein, mRNA.	uc001hqn.1
chr1	227505825	227505826	ENSG00000143776	CDC42BPA	-	Homo sapiens CDC42 binding protein kinase alpha (DMPK-like) (CDC42BPA), transcript variant B, mRNA.	uc001hqr.3
chr1	228297012	228297013	ENSG00000162910	MRPL55	-	Homo sapiens mitochondrial ribosomal protein L55 (MRPL55), nuclear gene encoding mitochondrial protein, transcript variant 4, mRNA.	uc001hrz.4
chr1	228327928	228327929	ENSG00000143774	GUK1	+	Homo sapiens guanylate kinase 1 (GUK1), transcript variant 5, mRNA.	uc021pkf.1
chr1	228353428	228353429	ENSG00000181873	IBA57	+	Homo sapiens IBA57, iron-sulfur cluster assembly homolog (S. cerevisiae) (IBA57), mRNA.	uc001hsl.4
chr1	229478687	229478688	ENSG00000154429	CCSAP	-	Homo sapiens centriole, cilia and spindle-associated protein (CCSAP), mRNA.	uc001htl.4
chr1	229644087	229644088	ENSG00000069248	NUP133	-	Homo sapiens nucleoporin 133kDa (NUP133), mRNA.	uc001htn.3
chr1	229694441	229694442	ENSG00000135776	ABCB10	-	Homo sapiens ATP-binding cassette, sub-family B (MDR/TAP), member 10 (ABCB10), nuclear gene encoding mitochondrial protein, mRNA.	uc001htp.4
chr1	231473577	231473578	ENSG00000116903	EXOC8	-	Homo sapiens exocyst complex component 8 (EXOC8), mRNA.	uc001huq.3
chr1	231473681	231473682	ENSG00000010072	SPRTN	+	Homo sapiens SprT-like N-terminal domain (SPRTN), transcript variant 1, mRNA.	uc001hur.4
chr1	233086369	233086370	ENSG00000135778	NTPCR	+	Homo sapiens nucleoside-triphosphatase, cancer-related (NTPCR), mRNA.	uc001hvj.1
chr1	233431458	233431459	ENSG00000135749	PCNX2	-	Homo sapiens pecanex-like 2 (Drosophila) (PCNX2), mRNA.	uc001hvl.2
chr1	233749749	233749750	ENSG00000135750	KCNK1	+	Homo sapiens potassium channel, subfamily K, member 1 (KCNK1), mRNA.	uc010pxo.1
chr1	234509428	234509429	ENSG00000168275	COA6	+	Homo sapiens cytochrome c oxidase assembly factor 6 homolog (S. cerevisiae) (COA6), transcript variant 1, mRNA.	uc001hwc.3
chr1	234859788	234859789	ENSG00000227630	LINC01132	+	Homo sapiens uncharacterized LINC01132 (LINC01132), non-coding RNA.	uc001hwj.2
chr1	235324771	235324772	ENSG00000188739	RBM34	-	Homo sapiens RNA binding motif protein 34 (RBM34), transcript variant 1, mRNA.	uc001hwn.3
chr1	235491531	235491532	ENSG00000054267	ARID4B	-	Homo sapiens AT rich interactive domain 4B (RBP1-like) (ARID4B), transcript variant 1, mRNA.	uc001hwq.3
chr1	235491752	235491753	ENSG00000152904	GGPS1	+	Homo sapiens geranylgeranyl diphosphate synthase 1 (GGPS1), transcript variant 2, mRNA.	uc001hwv.3
chr1	235530727	235530728	ENSG00000116957	TBCE	+	Homo sapiens tubulin folding cofactor E (TBCE), transcript variant 1, mRNA.	uc001hxa.1
chr1	235667780	235667781	ENSG00000162885	B3GALNT2	-	Homo sapiens beta-1,3-N-acetylgalactosaminyltransferase 2 (B3GALNT2), transcript variant 1, mRNA.	uc001hxc.3
chr1	236030226	236030227	ENSG00000143669	LYST	-	Homo sapiens lysosomal trafficking regulator (LYST), transcript variant 1, mRNA.	uc001hxj.3
chr1	236305831	236305832	ENSG00000077585	GPR137B	+	Homo sapiens G protein-coupled receptor 137B (GPR137B), mRNA.	uc001hxq.3
chr1	236445338	236445339	ENSG00000086619	ERO1B	-	Homo sapiens ERO1-like beta (S. cerevisiae) (ERO1B), mRNA.	uc001hxt.3
chr1	236767840	236767841	ENSG00000119285	HEATR1	-	Homo sapiens HEAT repeat containing 1 (HEATR1), mRNA.	uc001hyd.2
chr1	238649316	238649317	ENSG00000215808	LINC01139	-	Homo sapiens uncharacterized LINC01139 (LINC01139), non-coding RNA.	uc001hyn.3
chr1	241683084	241683085	ENSG00000091483	FH	-	Homo sapiens fumarate hydratase (FH), nuclear gene encoding mitochondrial protein, mRNA.	uc001hyx.3
chr1	241803700	241803701	ENSG00000054277	OPN3	-	Homo sapiens opsin 3 (OPN3), mRNA.	uc001hza.3
chr1	244615435	244615436	ENSG00000035687	ADSS2	-	Homo sapiens adenylosuccinate synthase (ADSS2), mRNA.	uc001iaj.3
chr1	244816351	244816352	ENSG00000121644	DESI2	+	Homo sapiens desumoylating isopeptidase 2 (DESI2), mRNA.	uc001iao.3
chr1	245027826	245027827	ENSG00000153187	HNRNPU	-	Homo sapiens heterogeneous nuclear ribonucleoprotein U (scaffold attachment factor A) (HNRNPU), transcript variant 1, mRNA.	uc001iaz.1
chr1	245133170	245133171	ENSG00000203666	EFCAB2	+	Homo sapiens EF-hand calcium binding domain 2 (EFCAB2), transcript variant 1, mRNA.	uc001ibc.2
chr1	246887377	246887378	ENSG00000143653	SCCPDH	+	Homo sapiens saccharopine dehydrogenase (putative) (SCCPDH), mRNA.	uc001ibr.3
chr1	247495044	247495045	ENSG00000162714	ZNF496	-	Homo sapiens zinc finger protein 496 (ZNF496), mRNA.	uc001ico.3
chr1	248020500	248020501	ENSG00000162722	TRIM58	+	Homo sapiens tripartite motif containing 58 (TRIM58), mRNA.	uc001ido.3
chr1	249120153	249120154	ENSG00000175137	SH3BP5L	-	Homo sapiens SH3-binding domain protein 5-like (SH3BP5L), mRNA.	uc001iew.1
chr1	249120575	249120576	ENSG00000264500	MIR3124	+	Homo sapiens microRNA 3124 (MIR3124), microRNA.	uc021pmd.1
chr1	249132529	249132530	ENSG00000171161	ZNF672	+	Homo sapiens zinc finger protein 672 (ZNF672), mRNA.	uc001iex.3
chr1	249153314	249153315	ENSG00000171163	ZNF692	-	Homo sapiens zinc finger protein 692 (ZNF692), transcript variant 2, mRNA.	uc001ifc.2
chr1	249200441	249200442	ENSG00000185220	PGBD2	+	Homo sapiens piggyBac transposable element derived 2 (PGBD2), transcript variant 1, mRNA.	uc001ifh.3
chr10	3827472	3827473	ENSG00000067082	KLF6	-	Homo sapiens Kruppel-like factor 6 (KLF6), transcript variant A, mRNA.	uc001iha.3
chr10	5454513	5454514	ENSG00000173848	NET1	+	Homo sapiens neuroepithelial cell transforming 1 (NET1), transcript variant 1, mRNA.	uc001iia.4
chr10	5855511	5855512	ENSG00000057608	GDI2	-	Homo sapiens GDP dissociation inhibitor 2 (GDI2), transcript variant 1, mRNA.	uc001iil.4
chr10	5931859	5931860	ENSG00000134461	ANKRD16	-	Homo sapiens ankyrin repeat domain 16 (ANKRD16), transcript variant 1, mRNA.	uc010qat.2
chr10	6622253	6622254	ENSG00000065675	PRKCQ	-	Homo sapiens protein kinase C, theta (PRKCQ), transcript variant 1, mRNA.	uc001ijj.2
chr10	6622386	6622387	ENSG00000237943	PRKCQ-AS1	+	Homo sapiens PRKCQ antisense RNA 1 (PRKCQ-AS1), transcript variant 1, non-coding RNA.	uc021pmt.1
chr10	7829989	7829990	ENSG00000151657	KIN	-	Homo sapiens KIN, antigenic determinant of recA protein homolog (mouse) (KIN), transcript variant 1, mRNA.	uc001ijt.3
chr10	7830092	7830093	ENSG00000165629	ATP5F1C	+	Homo sapiens ATP synthase, H+ transporting, mitochondrial F1 complex, gamma polypeptide 1 (ATP5F1C), nuclear gene encoding mitochondrial protein, transcript variant 1, mRNA.	uc001iju.3
chr10	11865396	11865397	ENSG00000148426	PROSER2	+	Homo sapiens proline and serine-rich protein 2 (PROSER2), mRNA.	uc001ikx.3
chr10	12171639	12171640	ENSG00000065665	SEC61A2	+	Homo sapiens Sec61 alpha 2 subunit (S. cerevisiae) (SEC61A2), transcript variant 1, mRNA.	uc001ile.2
chr10	13342129	13342130	ENSG00000107537	PHYH	-	Homo sapiens phytanoyl-CoA 2-hydroxylase (PHYH), transcript variant 1, mRNA.	uc001imf.3
chr10	13390297	13390298	ENSG00000086475	SEPHS1	-	Homo sapiens selenophosphate synthetase 1 (SEPHS1), transcript variant 1, mRNA.	uc001imk.3
chr10	14879982	14879983	ENSG00000185267	CDNF	-	Homo sapiens cerebral dopamine neurotrophic factor (CDNF), mRNA.	uc001inb.1
chr10	14880158	14880159	ENSG00000187522	RP11-398C13.8	+	Homo sapiens heat shock 70kDa protein 14 (RP11-398C13.8), transcript variant 2, non-coding RNA.	uc001ind.4
chr10	14880158	14880159	ENSG00000187522	HSPA14	+	Homo sapiens heat shock 70kDa protein 14 (HSPA14), transcript variant 1, mRNA.	uc001inf.4
chr10	14920781	14920782	ENSG00000152455	SUV39H2	+	Homo sapiens suppressor of variegation 3-9 homolog 2 (Drosophila) (SUV39H2), transcript variant 1, mRNA.	uc021png.1
chr10	14996093	14996094	ENSG00000152457	DCLRE1C	-	Homo sapiens DNA cross-link repair 1C (DCLRE1C), transcript variant a, mRNA.	uc001inn.3
chr10	15001437	15001438	ENSG00000197889	MEIG1	+	Homo sapiens meiosis expressed gene 1 homolog (mouse) (MEIG1), mRNA.	uc009xjk.1
chr10	15139178	15139179	ENSG00000152464	RPP38	+	Homo sapiens ribonuclease P/MRP 38kDa subunit (RPP38), transcript variant 2, mRNA.	uc001inx.5
chr10	15139317	15139318	ENSG00000176236	RPP38-DT	-	Homo sapiens chromosome 10 open reading frame 111 (RPP38-DT), mRNA.	uc001inw.3
chr10	16478941	16478942	ENSG00000165983	PTER	+	Homo sapiens phosphotriesterase related (PTER), transcript variant 3, mRNA.	uc001ioi.2
chr10	16859452	16859453	ENSG00000148484	RSU1	-	Homo sapiens Ras suppressor protein 1 (RSU1), transcript variant 1, mRNA.	uc001iol.3
chr10	18940549	18940550	ENSG00000241058	NSUN6	-	Homo sapiens NOP2/Sun domain family, member 6 (NSUN6), mRNA.	uc010qcp.1
chr10	18948312	18948313	ENSG00000165997	ARL5B	+	Homo sapiens ADP-ribosylation factor-like 5B (ARL5B), mRNA.	uc001iqd.1
chr10	21823573	21823574	ENSG00000078403	MLLT10	+	Homo sapiens myeloid/lymphoid or mixed-lineage leukemia (trithorax homolog, Drosophila); translocated to, 10 (MLLT10), transcript variant 3, mRNA.	uc021pny.1
chr10	22518510	22518511	n/a	TRNA_Asn	-	transfer RNA Asn (anticodon GTT)	uc021poc.1
chr10	23003502	23003503	ENSG00000150867	PIP4K2A	-	Homo sapiens phosphatidylinositol-5-phosphate 4-kinase, type II, alpha (PIP4K2A), mRNA.	uc001irl.4
chr10	23384426	23384427	ENSG00000148450	MSRB2	+	Homo sapiens methionine sulfoxide reductase B2 (MSRB2), mRNA.	uc001iro.3
chr10	25012596	25012597	ENSG00000107863	ARHGAP21	-	Homo sapiens Rho GTPase activating protein 21 (ARHGAP21), mRNA.	uc001isb.2
chr10	25305084	25305085	ENSG00000151023	ENKUR	-	Homo sapiens enkurin, TRPC channel interacting protein (ENKUR), transcript variant 1, mRNA.	uc001isg.2
chr10	25305507	25305508	ENSG00000185875	THNSL1	+	Homo sapiens threonine synthase-like 1 (S. cerevisiae) (THNSL1), mRNA.	uc001isi.4
chr10	26986594	26986595	ENSG00000148459	PDSS1	+	Homo sapiens prenyl (decaprenyl) diphosphate synthase, subunit 1 (PDSS1), mRNA.	uc001isv.3
chr10	27389426	27389427	ENSG00000107890	ANKRD26	-	Homo sapiens ankyrin repeat domain 26 (ANKRD26), transcript variant 1, mRNA.	uc009xku.1
chr10	27443348	27443349	ENSG00000136758	YME1L1	-	Homo sapiens YME1-like 1 (S. cerevisiae) (YME1L1), nuclear gene encoding mitochondrial protein, transcript variant 3, mRNA.	uc001itj.3
chr10	27443752	27443753	ENSG00000120539	MASTL	+	Homo sapiens microtubule associated serine/threonine kinase-like (MASTL), transcript variant 1, mRNA.	uc001itm.3
chr10	27793102	27793103	ENSG00000099246	RAB18	+	Homo sapiens RAB18, member RAS oncogene family (RAB18), transcript variant 2, mRNA.	uc001itw.4
chr10	28287976	28287977	ENSG00000169126	ODAD2	-	Homo sapiens armadillo repeat containing 4 (ODAD2), mRNA.	uc001itz.3
chr10	28821282	28821283	ENSG00000254635	WAC-AS1	-	Homo sapiens WAC antisense RNA 1 (head to head) (WAC-AS1), non-coding RNA.	uc021pon.1
chr10	28821459	28821460	ENSG00000254635	WAC-AS1	-	Homo sapiens WAC antisense RNA 1 (head to head) (WAC-AS1), non-coding RNA.	uc001iuc.3
chr10	28822420	28822421	ENSG00000095787	WAC	+	Homo sapiens WW domain containing adaptor with coiled-coil (WAC), transcript variant 1, mRNA.	uc001iuf.3
chr10	29698500	29698501	ENSG00000224597	PTCHD3P1	+	Homo sapiens patched domain containing 3 pseudogene 1 (PTCHD3P1), non-coding RNA.	uc001iuq.2
chr10	30638266	30638267	ENSG00000107951	MTPAP	-	Homo sapiens mitochondrial poly(A) polymerase (MTPAP), nuclear gene encoding mitochondrial protein, mRNA.	uc001iva.4
chr10	30722949	30722950	ENSG00000107968	MAP3K8	+	Homo sapiens mitogen-activated protein kinase kinase kinase 8 (MAP3K8), transcript variant 2, mRNA.	uc009xlf.2
chr10	31320865	31320866	ENSG00000183621	ZNF438	-	Homo sapiens zinc finger protein 438 (ZNF438), transcript variant 3, mRNA.	uc010qeb.2
chr10	31607958	31607959	ENSG00000237036	ZEB1-AS1	-	Homo sapiens cDNA: FLJ23004 fis, clone LNG00391.	uc021pov.1
chr10	31608100	31608101	ENSG00000148516	ZEB1	+	Homo sapiens zinc finger E-box binding homeobox 1 (ZEB1), transcript variant 9, mRNA.	uc001ivu.4
chr10	32217803	32217804	ENSG00000165322	ARHGAP12	-	Homo sapiens Rho GTPase activating protein 12 (ARHGAP12), transcript variant 1, mRNA.	uc001ivz.2
chr10	32345370	32345371	ENSG00000170759	KIF5B	-	Homo sapiens kinesin family member 5B (KIF5B), mRNA.	uc001iwe.4
chr10	32345673	32345674	ENSG00000206660	Y_RNA	+	Rfam model RF00019 hit found at contig region AL161932.15/81852-81945	uc021pox.1
chr10	32636145	32636146	ENSG00000120616	EPC1	-	Homo sapiens enhancer of polycomb homolog 1 (Drosophila) (EPC1), transcript variant 1, mRNA.	uc001iwg.2
chr10	32735040	32735041	ENSG00000216937	CCDC7	+	Homo sapiens coiled-coil domain containing 7 (CCDC7), transcript variant 2, mRNA.	uc001iwk.3
chr10	33247292	33247293	ENSG00000150093	ITGB1	-	Homo sapiens integrin, beta 1 (fibronectin receptor, beta polypeptide, antigen CD29 includes MDF2, MSK12) (ITGB1), transcript variant 1A, mRNA.	uc001iwt.4
chr10	35416384	35416385	ENSG00000095794	CREM	+	Homo sapiens cAMP responsive element modulator (CREM), transcript variant 1, mRNA.	uc001iyb.3
chr10	35930361	35930362	ENSG00000177283	FZD8	-	Homo sapiens frizzled family receptor 8 (FZD8), mRNA.	uc001iyz.1
chr10	38147011	38147012	ENSG00000198105	ZNF248	-	Homo sapiens zinc finger protein 248 (ZNF248), transcript variant 2, mRNA.	uc010qeu.2
chr10	38265452	38265453	ENSG00000175395	ZNF25	-	Homo sapiens zinc finger protein 25 (ZNF25), mRNA.	uc001ize.1
chr10	38299577	38299578	ENSG00000189180	ZNF33A	+	Homo sapiens zinc finger protein 33A (ZNF33A), transcript variant 9, mRNA.	uc031pui.1
chr10	38383263	38383264	ENSG00000075407	ZNF37A	+	Homo sapiens zinc finger protein 37A (ZNF37A), transcript variant 2, mRNA.	uc001izl.3
chr10	38691779	38691780	ENSG00000120555	SEPT7P9	-	Homo sapiens septin 7 pseudogene 9 (SEPT7P9), non-coding RNA.	uc009xmd.2
chr10	42863492	42863493	ENSG00000215146	LOC441666	-	Homo sapiens zinc finger protein 91 pseudogene (LOC441666), non-coding RNA.	uc010qey.2
chr10	42970938	42970939	ENSG00000185904	LINC00839	+	Homo sapiens long intergenic non-protein coding RNA 839 (LINC00839), non-coding RNA.	uc001izy.3
chr10	43048255	43048256	ENSG00000234420	ZNF37BP	-	Homo sapiens zinc finger protein 37B, pseudogene (ZNF37BP), non-coding RNA.	uc001jab.4
chr10	43133991	43133992	ENSG00000196693	ZNF33B	-	Homo sapiens zinc finger protein 33B (ZNF33B), mRNA.	uc001jaf.1
chr10	43187206	43187207	ENSG00000233515	LINC01518	-	Homo sapiens cDNA FLJ41072 fis, clone 3NB692005439.	uc001jah.1
chr10	43277953	43277954	ENSG00000165733	BMS1	+	Homo sapiens BMS1 ribosome biogenesis factor (BMS1), mRNA.	uc001jaj.3
chr10	43633892	43633893	ENSG00000169826	CSGALNACT2	+	Homo sapiens chondroitin sulfate N-acetylgalactosaminyltransferase 2 (CSGALNACT2), mRNA.	uc001jan.4
chr10	43932573	43932574	ENSG00000243660	ZNF487	+	Homo sapiens zinc finger protein 487, pseudogene (ZNF487), non-coding RNA.	uc010qfb.1
chr10	44101854	44101855	ENSG00000198298	ZNF485	+	Homo sapiens zinc finger protein 485 (ZNF485), mRNA.	uc010qfc.2
chr10	44144325	44144326	ENSG00000169740	ZNF32	-	Homo sapiens zinc finger protein 32 (ZNF32), transcript variant 1, mRNA.	uc001jbc.3
chr10	45455136	45455137	ENSG00000224812	TMEM72-AS1	-	Homo sapiens TMEM72 antisense RNA 1 (TMEM72-AS1), non-coding RNA.	uc001jbk.1
chr10	45455218	45455219	ENSG00000107551	RASSF4	+	Homo sapiens Ras association (RalGDS/AF-6) domain family member 4 (RASSF4), mRNA.	uc001jbo.3
chr10	45496272	45496273	ENSG00000165512	ZNF22	+	Homo sapiens zinc finger protein 22 (ZNF22), mRNA.	uc001jbw.3
chr10	45496469	45496470	ENSG00000165511	ZNF22-AS1	-	Homo sapiens chromosome 10 open reading frame 25 (ZNF22-AS1), mRNA.	uc001jbv.2
chr10	46168250	46168251	ENSG00000172671	ZFAND4	-	Homo sapiens zinc finger, AN1-type domain 4 (ZFAND4), transcript variant 2, mRNA.	uc001jcp.4
chr10	48355088	48355089	ENSG00000165388	ZNF488	+	Homo sapiens zinc finger protein 488 (ZNF488), mRNA.	uc001jex.3
chr10	50747168	50747169	ENSG00000225830	ERCC6	-	Homo sapiens excision repair cross-complementing rodent repair deficiency, complementation group 6 (ERCC6), mRNA.	uc001jhs.5
chr10	51565107	51565108	ENSG00000138293	NCOA4	+	Homo sapiens nuclear receptor coactivator 4 (NCOA4), transcript variant 1, mRNA.	uc009xon.3
chr10	52383736	52383737	ENSG00000198964	SGMS1	-	Homo sapiens sphingomyelin synthase 1 (SGMS1), mRNA.	uc001jje.3
chr10	52499687	52499688	ENSG00000204147	ASAH2B	+	Homo sapiens N-acylsphingosine amidohydrolase (non-lysosomal ceramidase) 2B (ASAH2B), mRNA.	uc001jjg.4
chr10	60027693	60027694	ENSG00000151151	IPMK	-	Homo sapiens inositol polyphosphate multikinase (IPMK), mRNA.	uc001jkb.3
chr10	60028861	60028862	ENSG00000122873	CISD1	+	Homo sapiens CDGSH iron sulfur domain 1 (CISD1), mRNA.	uc001jkc.5
chr10	60094738	60094739	ENSG00000072401	UBE2D1	+	Homo sapiens ubiquitin-conjugating enzyme E2D 1 (UBE2D1), transcript variant 1, mRNA.	uc001jke.2
chr10	60144902	60144903	ENSG00000108064	TFAM	+	Homo sapiens transcription factor A, mitochondrial (TFAM), nuclear gene encoding mitochondrial protein, transcript variant 1, mRNA.	uc001jkf.4
chr10	61666413	61666414	ENSG00000108091	CCDC6	-	Homo sapiens coiled-coil domain containing 6 (CCDC6), mRNA.	uc001jks.4
chr10	62704032	62704033	ENSG00000072422	RHOBTB1	-	Homo sapiens Rho-related BTB domain containing 1 (RHOBTB1), transcript variant 1, mRNA.	uc001jlh.3
chr10	64564515	64564516	ENSG00000181915	ADO	+	Homo sapiens 2-aminoethanethiol (cysteamine) dioxygenase (ADO), mRNA.	uc001jmg.3
chr10	64893006	64893007	ENSG00000148572	NRBF2	+	Homo sapiens nuclear receptor binding factor 2 (NRBF2), mRNA.	uc001jmj.4
chr10	65224988	65224989	ENSG00000272767	JMJD1C-AS1	+	Homo sapiens JMJD1C antisense RNA 1 (JMJD1C-AS1), non-coding RNA.	uc010qir.2
chr10	65225721	65225722	ENSG00000171988	JMJD1C	-	Homo sapiens jumonji domain containing 1C (JMJD1C), transcript variant 1, mRNA.	uc001jmn.3
chr10	65281122	65281123	ENSG00000165476	REEP3	+	Homo sapiens receptor accessory protein 3 (REEP3), mRNA.	uc001jmt.3
chr10	69644426	69644427	ENSG00000096717	SIRT1	+	Homo sapiens sirtuin 1 (SIRT1), transcript variant 1, mRNA.	uc001jnd.3
chr10	69991869	69991870	ENSG00000179774	ATOH7	-	Homo sapiens atonal homolog 7 (Drosophila) (ATOH7), mRNA.	uc001jnq.3
chr10	70091767	70091768	ENSG00000096746	HNRNPH3	+	Homo sapiens heterogeneous nuclear ribonucleoprotein H3 (2H9) (HNRNPH3), transcript variant 2H9, mRNA.	uc001jnw.4
chr10	70092683	70092684	ENSG00000108187	PBLD	-	Homo sapiens phenazine biosynthesis-like protein domain containing (PBLD), transcript variant 1, mRNA.	uc001jns.1
chr10	70166945	70166946	ENSG00000204130	RUFY2	-	Homo sapiens RUN and FYVE domain containing 2 (RUFY2), transcript variant 1, mRNA.	uc001job.3
chr10	70231729	70231730	ENSG00000138346	DNA2	-	Homo sapiens DNA replication helicase/nuclease 2 (DNA2), transcript variant 1, mRNA.	uc031pvh.1
chr10	70287279	70287280	ENSG00000122912	SLC25A16	-	Homo sapiens solute carrier family 25 (mitochondrial carrier; Graves disease autoantigen), member 16 (SLC25A16), nuclear gene encoding mitochondrial protein, mRNA.	uc001joi.3
chr10	70480970	70480971	ENSG00000060339	CCAR1	+	Homo sapiens cell division cycle and apoptosis regulator 1 (CCAR1), mRNA.	uc001joo.3
chr10	70587293	70587294	ENSG00000165730	STOX1	+	Homo sapiens storkhead box 1 (STOX1), transcript variant 1, mRNA.	uc001joq.3
chr10	70661033	70661034	ENSG00000107625	DDX50	+	Homo sapiens DEAD (Asp-Glu-Ala-Asp) box polypeptide 50 (DDX50), mRNA.	uc001jou.3
chr10	70748476	70748477	ENSG00000198954	KIFBP	+	Homo sapiens KIFBP (KIFBP), nuclear gene encoding mitochondrial protein, mRNA.	uc001joy.3
chr10	70883907	70883908	ENSG00000122958	VPS26A	+	Homo sapiens vacuolar protein sorting 26 homolog A (S. pombe) (VPS26A), transcript variant 1, mRNA.	uc001jpb.3
chr10	70939992	70939993	ENSG00000156502	SUPV3L1	+	Homo sapiens suppressor of var1, 3-like 1 (S. cerevisiae) (SUPV3L1), mRNA.	uc001jpe.1
chr10	71812356	71812357	ENSG00000099284	MACROH2A2	+	Homo sapiens H2A histone family, member Y2 (MACROH2A2), mRNA.	uc001jqm.3
chr10	71892689	71892690	ENSG00000042286	AIFM2	-	Homo sapiens apoptosis-inducing factor, mitochondrion-associated, 2 (AIFM2), transcript variant 2, mRNA.	uc001jqp.2
chr10	71906495	71906496	ENSG00000156521	TYSND1	-	Homo sapiens trypsin domain containing 1 (TYSND1), transcript variant 1, mRNA.	uc001jqr.4
chr10	71930284	71930285	ENSG00000079332	SAR1A	-	Homo sapiens SAR1 homolog A (S. cerevisiae) (SAR1A), transcript variant 2, mRNA.	uc010qji.2
chr10	71993189	71993190	ENSG00000180817	PPA1	-	Homo sapiens pyrophosphatase (inorganic) 1 (PPA1), mRNA.	uc001jqv.1
chr10	72142405	72142406	ENSG00000172731	LRRC20	-	Homo sapiens leucine rich repeat containing 20 (LRRC20), transcript variant 4, mRNA.	uc031pvr.1
chr10	72163860	72163861	ENSG00000148730	EIF4EBP2	+	Homo sapiens eukaryotic translation initiation factor 4E binding protein 2 (EIF4EBP2), mRNA.	uc001jrb.3
chr10	72238563	72238564	ENSG00000107719	PALD1	+	Homo sapiens phosphatase domain containing, paladin 1 (PALD1), mRNA.	uc001jrd.4
chr10	72575703	72575704	ENSG00000166224	SGPL1	+	Homo sapiens sphingosine-1-phosphate lyase 1 (SGPL1), mRNA.	uc001jrm.3
chr10	72648540	72648541	ENSG00000166228	PCBD1	-	Homo sapiens pterin-4 alpha-carbinolamine dehydratase/dimerization cofactor of hepatocyte nuclear factor 1 alpha (PCBD1), mRNA.	uc001jrn.1
chr10	72972291	72972292	ENSG00000107731	UNC5B	+	Homo sapiens unc-5 homolog B (C. elegans) (UNC5B), transcript variant 1, mRNA.	uc001jro.3
chr10	73611081	73611082	ENSG00000197746	PSAP	-	Homo sapiens prosaposin (PSAP), transcript variant 1, mRNA.	uc001jsm.3
chr10	73724119	73724120	ENSG00000122863	CHST3	+	Homo sapiens carbohydrate (chondroitin 6) sulfotransferase 3 (CHST3), mRNA.	uc001jsn.3
chr10	73975757	73975758	ENSG00000166295	ANAPC16	+	Homo sapiens anaphase promoting complex subunit 16 (ANAPC16), transcript variant 3, mRNA.	uc021psp.1
chr10	73976198	73976199	ENSG00000138303	ASCC1	-	Homo sapiens activating signal cointegrator 1 complex subunit 1 (ASCC1), transcript variant 1, mRNA.	uc001jst.2
chr10	74114906	74114907	ENSG00000148719	DNAJB12	-	Homo sapiens DnaJ (Hsp40) homolog, subfamily B, member 12 (DNAJB12), transcript variant 1, mRNA.	uc001jta.2
chr10	74385948	74385949	ENSG00000107745	MICU1	-	Homo sapiens mitochondrial calcium uptake 1 (MICU1), nuclear gene encoding mitochondrial protein, transcript variant 2, mRNA.	uc001jtb.2
chr10	74856731	74856732	ENSG00000122884	P4HA1	-	Homo sapiens prolyl 4-hydroxylase, alpha polypeptide I (P4HA1), transcript variant 2, mRNA.	uc001jtg.3
chr10	74870209	74870210	ENSG00000166321	NUDT13	+	Homo sapiens nudix (nucleoside diphosphate linked moiety X)-type motif 13 (NUDT13), mRNA.	uc001jtj.3
chr10	74927852	74927853	ENSG00000122882	ECD	-	Homo sapiens ecdysoneless homolog (Drosophila) (ECD), transcript variant 1, mRNA.	uc001jtn.3
chr10	74927876	74927877	ENSG00000138286	FAM149B1	+	Homo sapiens family with sequence similarity 149, member B1 (FAM149B1), mRNA.	uc009xqz.3
chr10	75007124	75007125	ENSG00000236756	DNAJC9-AS1	+	Homo sapiens DNAJC9 antisense RNA 1 (DNAJC9-AS1), non-coding RNA.	uc021ptm.1
chr10	75007261	75007262	ENSG00000213551	DNAJC9	-	Homo sapiens DnaJ (Hsp40) homolog, subfamily C, member 9 (DNAJC9), mRNA.	uc001jtr.3
chr10	75012450	75012451	ENSG00000182180	MRPS16	-	Homo sapiens mitochondrial ribosomal protein S16 (MRPS16), nuclear gene encoding mitochondrial protein, mRNA.	uc001jts.1
chr10	75012548	75012549	ENSG00000227540	DNAJC9-AS1	+	Homo sapiens cDNA clone IMAGE:5295564.	uc001jtu.1
chr10	75118616	75118617	ENSG00000156042	CFAP70	-	Homo sapiens tetratricopeptide repeat domain 18 (CFAP70), mRNA.	uc009xrc.3
chr10	75173840	75173841	ENSG00000138279	ANXA7	-	Homo sapiens annexin A7 (ANXA7), transcript variant 2, mRNA.	uc001jtz.2
chr10	75255281	75255282	ENSG00000221817	PPP3CB-AS1	+	Homo sapiens cDNA clone IMAGE:6261730.	uc001juj.3
chr10	75255781	75255782	ENSG00000107758	PPP3CB	-	Homo sapiens protein phosphatase 3, catalytic subunit, beta isozyme (PPP3CB), transcript variant 1, mRNA.	uc001juf.3
chr10	75504130	75504131	ENSG00000176986	SEC24C	+	Homo sapiens SEC24 family, member C (S. cerevisiae) (SEC24C), transcript variant 2, mRNA.	uc001jux.3
chr10	75532048	75532049	ENSG00000196968	FUT11	+	Homo sapiens fucosyltransferase 11 (alpha (1,3) fucosyltransferase) (FUT11), mRNA.	uc001jva.3
chr10	75571588	75571589	ENSG00000166507	RP11-574K11.31	-	Homo sapiens N-deacetylase/N-sulfotransferase (heparan glucosaminyl) 2 (RP11-574K11.31), mRNA.	uc001jvk.2
chr10	75670861	75670862	ENSG00000122861	PLAU	+	Homo sapiens plasminogen activator, urokinase (PLAU), transcript variant 1, mRNA.	uc001jwa.3
chr10	75757871	75757872	ENSG00000035403	VCL	+	Homo sapiens vinculin (VCL), transcript variant 1, mRNA.	uc001jwd.3
chr10	75910825	75910826	ENSG00000185009	AP3M1	-	Homo sapiens adaptor-related protein complex 3, mu 1 subunit (AP3M1), transcript variant 2, mRNA.	uc001jwh.3
chr10	75910942	75910943	ENSG00000156110	ADK	+	Homo sapiens adenosine kinase (ADK), transcript variant 2, mRNA.	uc001jwi.3
chr10	76586170	76586171	ENSG00000156650	KAT6B	+	Homo sapiens K(lysine) acetyltransferase 6B (KAT6B), transcript variant 1, mRNA.	uc001jwn.2
chr10	76871392	76871393	ENSG00000156671	SAMD8	+	Homo sapiens sterile alpha motif domain containing 8 (SAMD8), transcript variant 1, mRNA.	uc001jwx.2
chr10	76969911	76969912	ENSG00000165637	VDAC2	+	Homo sapiens voltage-dependent anion channel 2 (VDAC2), nuclear gene encoding mitochondrial protein, transcript variant 3, mRNA.	uc021ptp.1
chr10	76995769	76995770	ENSG00000165644	COMTD1	-	Homo sapiens catechol-O-methyltransferase domain containing 1 (COMTD1), mRNA.	uc001jxb.3
chr10	79686347	79686348	ENSG00000151208	DLG5	-	Homo sapiens discs, large homolog 5 (Drosophila) (DLG5), mRNA.	uc001jzk.3
chr10	79686569	79686570	n/a	DLG5-AS1	+	Homo sapiens DLG5 antisense RNA 1 (DLG5-AS1), non-coding RNA.	uc010qln.2
chr10	79789297	79789298	ENSG00000148606	POLR3A	-	Homo sapiens polymerase (RNA) III (DNA directed) polypeptide A, 155kDa (POLR3A), mRNA.	uc001jzn.3
chr10	79793517	79793518	ENSG00000138326	RPS24	+	Homo sapiens ribosomal protein S24 (RPS24), transcript variant d, mRNA.	uc001jzs.3
chr10	81107219	81107220	ENSG00000108179	PPIF	+	Homo sapiens peptidylprolyl isomerase F (PPIF), nuclear gene encoding mitochondrial protein, mRNA.	uc001kai.3
chr10	81205382	81205383	ENSG00000165424	ZCCHC24	-	Homo sapiens zinc finger, CCHC domain containing 24 (ZCCHC24), mRNA.	uc001kak.3
chr10	81838778	81838779	ENSG00000133678	TMEM254	+	Homo sapiens transmembrane protein 254 (TMEM254), transcript variant 2, mRNA.	uc010qlw.3
chr10	81838948	81838949	ENSG00000230091	TMEM254-AS1	-	Homo sapiens TMEM254 antisense RNA 1 (TMEM254-AS1), transcript variant 1, non-coding RNA.	uc001kbi.4
chr10	81965327	81965328	ENSG00000122359	ANXA11	-	Homo sapiens annexin A11 (ANXA11), transcript variant a, mRNA.	uc001kbt.1
chr10	81967465	81967466	ENSG00000237523	LINC00857	+	Homo sapiens long intergenic non-protein coding RNA 857 (LINC00857), non-coding RNA.	uc001kbv.3
chr10	82214037	82214038	ENSG00000108219	TSPAN14	+	Homo sapiens tetraspanin 14 (TSPAN14), transcript variant 1, mRNA.	uc001kcj.4
chr10	86088409	86088410	ENSG00000107771	CCSER2	+	Homo sapiens coiled-coil serine-rich protein 2 (CCSER2), mRNA.	uc001kdh.1
chr10	88516395	88516396	ENSG00000107779	BMPR1A	+	Homo sapiens bone morphogenetic protein receptor, type IA (BMPR1A), mRNA.	uc001kdy.3
chr10	88854775	88854776	ENSG00000148672	GLUD1	-	Homo sapiens glutamate dehydrogenase 1 (GLUD1), nuclear gene encoding mitochondrial protein, mRNA.	uc001keh.3
chr10	88854952	88854953	ENSG00000122376	SHLD2	+	Homo sapiens family with sequence similarity 35, member A (SHLD2), mRNA.	uc001kei.4
chr10	89263637	89263638	n/a	MIR4678	+	Homo sapiens microRNA 4678 (MIR4678), microRNA.	uc021pvu.1
chr10	89264222	89264223	ENSG00000107789	MINPP1	+	Homo sapiens multiple inositol-polyphosphate phosphatase 1 (MINPP1), transcript variant 1, mRNA.	uc001keu.3
chr10	89577916	89577917	ENSG00000138138	ATAD1	-	Homo sapiens ATPase family, AAA domain containing 1 (ATAD1), mRNA.	uc001kez.1
chr10	89578069	89578070	ENSG00000223820	CFL1P1	+	Homo sapiens cofilin 1 (non-muscle) pseudogene 1 (CFL1P1), non-coding RNA.	uc001kfa.4
chr10	89623193	89623194	ENSG00000227268	KLLN	-	Homo sapiens killin, p53-regulated DNA replication inhibitor (KLLN), mRNA.	uc009xti.3
chr10	89623194	89623195	ENSG00000171862	PTEN	+	Homo sapiens phosphatase and tensin homolog (PTEN), mRNA.	uc001kfb.3
chr10	91405328	91405329	ENSG00000152782	PANK1	-	Homo sapiens pantothenate kinase 1 (PANK1), transcript variant alpha, mRNA.	uc001kgp.2
chr10	92922768	92922769	ENSG00000180628	PCGF5	+	Homo sapiens polycomb group ring finger 5 (PCGF5), transcript variant 4, mRNA.	uc001khh.4
chr10	93170095	93170096	ENSG00000165338	HECTD2	+	Homo sapiens HECT domain containing E3 ubiquitin protein ligase 2 (HECTD2), transcript variant 1, mRNA.	uc001khl.2
chr10	93392857	93392858	ENSG00000119938	PPP1R3C	-	Homo sapiens protein phosphatase 1, regulatory subunit 3C (PPP1R3C), mRNA.	uc001kho.3
chr10	93558150	93558151	ENSG00000107854	TNKS2	+	Homo sapiens tankyrase, TRF1-interacting ankyrin-related ADP-ribose polymerase 2 (TNKS2), mRNA.	uc001khp.3
chr10	93683735	93683736	ENSG00000095564	BTAF1	+	Homo sapiens BTAF1 RNA polymerase II, B-TFIID transcription factor-associated, 170kDa (BTAF1), mRNA.	uc001khr.3
chr10	94352824	94352825	ENSG00000138160	KIF11	+	Homo sapiens kinesin family member 11 (KIF11), mRNA.	uc001kic.3
chr10	95256368	95256369	ENSG00000138180	CEP55	+	Homo sapiens centrosomal protein 55kDa (CEP55), transcript variant 2, mRNA.	uc009xug.3
chr10	95462328	95462329	ENSG00000148690	FRA10AC1	-	Homo sapiens fragile site, folic acid type, rare, fra(10)(q23.3) or fra(10)(q24.2) candidate 1 (FRA10AC1), mRNA.	uc001kiz.2
chr10	95653729	95653730	ENSG00000176273	SLC35G1	+	Homo sapiens solute carrier family 35, member G1 (SLC35G1), transcript variant 1, mRNA.	uc001kjg.2
chr10	97803158	97803159	ENSG00000107443	CCNJ	+	Homo sapiens cyclin J (CCNJ), transcript variant 1, mRNA.	uc010qoq.2
chr10	97889471	97889472	ENSG00000177853	ZNF518A	+	Homo sapiens zinc finger protein 518A (ZNF518A), mRNA.	uc001klp.3
chr10	98346808	98346809	ENSG00000077147	TM9SF3	-	Homo sapiens transmembrane 9 superfamily member 3 (TM9SF3), mRNA.	uc001kmm.4
chr10	98480278	98480279	ENSG00000155629	PIK3AP1	-	Homo sapiens phosphoinositide-3-kinase adaptor protein 1 (PIK3AP1), mRNA.	uc001kmq.3
chr10	99052429	99052430	ENSG00000213390	ARHGAP19	-	Homo sapiens Rho GTPase activating protein 19 (ARHGAP19), transcript variant 1, mRNA.	uc001knb.3
chr10	99079021	99079022	ENSG00000165879	FRAT1	+	Homo sapiens frequently rearranged in advanced T-cell lymphomas (FRAT1), mRNA.	uc001knc.1
chr10	99185801	99185802	ENSG00000224474	RRP12	-	Homo sapiens hypothetical RRP12, mRNA (cDNA clone IMAGE:3606519), partial cds.	uc001kng.1
chr10	99186026	99186027	ENSG00000171314	PGAM1	+	Homo sapiens phosphoglycerate mutase 1 (brain) (PGAM1), mRNA.	uc001knh.3
chr10	99473464	99473465	ENSG00000155254	MARVELD1	+	Homo sapiens MARVEL domain containing 1 (MARVELD1), mRNA.	uc001koj.4
chr10	99496877	99496878	ENSG00000155256	ZFYVE27	+	Homo sapiens zinc finger, FYVE domain containing 27 (ZFYVE27), transcript variant 2, mRNA.	uc001kol.2
chr10	99894380	99894381	ENSG00000166024	R3HCC1L	+	Homo sapiens R3H domain and coiled-coil containing 1-like (R3HCC1L), transcript variant 1, mRNA.	uc001kox.4
[truncated: 5,123 more rows]

## Sheet: Table S5
Table S5: Genes with broad ProMMP2-3xHA regions going into the gene body
[truncated: 871 more rows]

## Sheet: Table S6
Antibody	Source	Catalog #	WB	ChIP
[truncated: 10 more rows]

## Sheet: Table S7
Table S7: RT-qPCR Primers
[truncated: 4 more rows]

[truncated: 2 more sheets: Table S8, Table S9]
